# Supplementary material for: Characterization of Small Interfering RNAs Derived from Sugarcane Mosaic Virus in Infected Maize Plants by Deep Sequencing
Source: PLoS One. 2014 May 12;9(5):e97013. doi: 10.1371/journal.pone.0097013 (PMC4018358; doi:10.1371/journal.pone.0097013)
Supplement: Table S1 — Single-base resolution maps of 21–24 nt vsiRNAs originated from sense (+) and antisense (-) stand of SCMV genome in SCMV-inoculated maize plants. (XLS) [file pone.0097013.s001.xls]

## Sheet: Sheet1
Table S1. Single-base resolution maps of 21-24 nt vsiRNAs originated from sense (+) and antisense (-) stand of SCMV genome in SCMV-inoculated maize plants.
sense strand position	21nt	22nt	23nt	24nt	SUM		antisense strand position	-21nt	-22nt	-23nt	-24nt	SUM
1	+149	3	10	47	209		1	-212	-494	-524	-140	-1370
2	149	4	10	47	210		2	-511	-685	-663	-223	-2082
3	150	5	10	48	213		3	-549	-736	-676	-289	-2250
4	151	5	11	49	216		4	-618	-783	-762	-372	-2535
5	152	6	11	65	234		5	-621	-797	-779	-384	-2581
6	155	6	13	81	255		6	-639	-842	-796	-451	-2728
7	155	6	16	81	258		7	-694	-994	-910	-541	-3139
8	156	8	16	83	263		8	-706	-1006	-925	-591	-3228
9	156	8	17	84	265		9	-718	-1027	-955	-703	-3403
10	156	8	17	90	271		10	-742	-1047	-996	-753	-3538
11	156	9	18	97	280		11	-760	-1128	-1005	-848	-3741
12	157	9	18	97	281		12	-865	-1151	-1041	-917	-3974
13	157	11	19	98	285		13	-874	-1181	-1044	-1116	-4215
14	159	11	19	98	287		14	-900	-1201	-1155	-1157	-4413
15	159	12	19	105	295		15	-1011	-1331	-1171	-1278	-4791
16	159	13	20	123	315		16	-1176	-1391	-1203	-1293	-5063
17	163	14	24	131	332		17	-1279	-1475	-1208	-1348	-5310
18	167	26	25	131	349		18	-1438	-1557	-1214	-1375	-5584
19	176	29	25	133	363		19	-1506	-1728	-1225	-1538	-5997
20	179	30	27	134	370		20	-1990	-2158	-1284	-1632	-7064
21	179	44	29	138	390		21	-2160	-2737	-1323	-1681	-7901
22	59	65	31	138	293		22	-2420	-3007	-1342	-1717	-8486
23	63	68	32	139	302		23	-2174	-2946	-1354	-1962	-8436
24	71	69	23	140	303		24	-2401	-3441	-892	-2000	-8734
25	72	85	26	112	295		25	-2408	-3554	-761	-1868	-8591
26	79	125	28	121	353		26	-2921	-3694	-753	-1810	-9178
27	78	143	28	121	370		27	-3015	-3755	-671	-1760	-9201
28	102	183	28	120	433		28	-3049	-3756	-655	-1681	-9141
29	116	187	26	104	433		29	-3047	-3631	-640	-1677	-8995
30	126	186	24	94	430		30	-3073	-3681	-537	-1647	-8938
31	126	198	26	108	458		31	-3164	-3790	-530	-1577	-9061
32	140	228	28	110	506		32	-3318	-3856	-507	-1533	-9214
33	165	267	28	109	569		33	-3554	-3947	-474	-1429	-9404
34	178	268	27	104	577		34	-3654	-3984	-468	-1380	-9486
35	182	279	28	99	588		35	-3706	-4008	-436	-1292	-9442
36	189	304	27	99	619		36	-3704	-4027	-444	-1231	-9406
37	214	310	29	100	653		37	-3585	-3916	-333	-1059	-8893
38	274	318	29	100	721		38	-3508	-3883	-325	-1018	-8734
39	314	332	30	100	776		39	-3407	-3824	-295	-902	-8428
40	321	322	27	82	752		40	-3575	-3883	-308	-906	-8672
41	322	328	26	78	754		41	-5346	-5248	-352	-1021	-11967
42	326	338	28	81	773		42	-5757	-6904	-385	-1027	-14073
43	312	339	27	81	759		43	-5315	-6855	-343	-864	-13377
44	321	369	25	83	798		44	-5306	-6714	-305	-771	-13096
45	344	493	43	84	964		45	-5281	-6425	-294	-722	-12722
46	356	609	43	90	1098		46	-5250	-5877	-284	-688	-12099
47	548	864	50	100	1562		47	-5172	-5792	-232	-461	-11657
48	686	1753	223	202	2864		48	-5522	-6036	-261	-476	-12295
49	885	2135	395	432	3847		49	-6017	-6137	-267	-474	-12895
50	1234	2542	406	506	4688		50	-6315	-6185	-272	-608	-13380
51	1931	3319	463	628	6341		51	-6847	-6538	-286	-658	-14329
52	2859	4575	496	666	8596		52	-6781	-6533	-285	-671	-14270
53	5610	6171	553	958	13292		53	-6636	-6416	-279	-688	-14019
54	8095	7338	666	1250	17349		54	-6553	-6437	-303	-687	-13980
55	9259	9411	817	1443	20930		55	-6855	-6836	-364	-678	-14733
56	12395	10882	847	1466	25590		56	-7459	-7101	-364	-709	-15633
57	12801	10926	868	1473	26068		57	-7944	-7182	-368	-741	-16235
58	12972	11420	889	1558	26839		58	-7935	-7214	-378	-752	-16279
59	12991	11551	911	2005	27458		59	-7945	-7315	-373	-751	-16384
60	13565	12091	1003	2078	28737		60	-8199	-7367	-382	-748	-16696
61	14930	12847	1045	2116	30938		61	-8933	-7852	-384	-1561	-18730
62	16878	13416	1052	2130	33476		62	-6810	-7734	-401	-1576	-16521
63	18758	13818	1066	2298	35940		63	-6253	-6385	-393	-1580	-14611
64	19479	13999	1111	2361	36950		64	-7908	-6564	-385	-2346	-17203
65	19694	15831	1157	2365	39047		65	-8074	-6356	-370	-2200	-17000
66	19768	15813	1159	2371	39111		66	-8584	-6602	-364	-2169	-17719
67	19891	15783	1187	2407	39268		67	-8846	-6667	-366	-2172	-18051
68	19827	15803	1184	2413	39227		68	-8527	-6737	-362	-2175	-17801
69	19939	16282	1186	2414	39821		69	-8094	-6708	-361	-2182	-17345
70	19955	16177	1195	2424	39751		70	-7596	-6338	-369	-2189	-16492
71	19709	15935	1032	2421	39097		71	-7347	-6253	-335	-2172	-16107
72	19127	15666	866	2330	37989		72	-6985	-6250	-326	-2122	-15683
73	18524	14916	858	2084	36382		73	-7020	-5880	-317	-2117	-15334
74	15990	13859	807	2012	32668		74	-7011	-5846	-302	-1958	-15117
75	13701	12311	776	1890	28678		75	-6783	-5842	-302	-1892	-14819
76	12678	11239	726	1855	26498		76	-6385	-5749	-298	-1875	-14307
77	9625	9303	611	1566	21105		77	-5734	-5194	-267	-1856	-13051
78	9515	7960	461	1268	19204		78	-5225	-4942	-204	-1821	-12192
79	9381	7934	432	1061	18808		79	-5318	-4986	-198	-1811	-12313
80	10190	7493	411	1034	19128		80	-5537	-5052	-200	-1775	-12564
81	10511	7559	393	1028	19491		81	-5452	-4973	-186	-1735	-12346
82	9225	7012	376	943	17556		82	-4499	-4908	-180	-1723	-11310
83	7311	6407	284	496	14498		83	-4561	-4461	-172	-1718	-10912
84	5533	5870	244	423	12070		84	-4610	-4470	-162	-1718	-10960
85	5470	5636	235	387	11728		85	-2954	-4311	-150	-888	-8303
86	5320	5451	224	391	11386		86	-2756	-2159	-150	-921	-5986
87	5218	3616	187	216	9237		87	-2291	-3792	-175	-998	-7256
88	5094	3647	144	153	9038		88	-3046	-6330	-347	-673	-10396
89	5028	4123	143	148	9442		89	-4253	-6614	-387	-649	-11903
90	5631	4037	123	181	9972		90	-4347	-6578	-384	-647	-11956
91	5522	3576	114	154	9366		91	-4726	-6552	-380	-644	-12302
92	5482	2817	113	149	8561		92	-5096	-6673	-380	-644	-12793
93	5368	2724	98	150	8340		93	-5695	-6652	-366	-667	-13380
94	5408	2681	112	196	8397		94	-5679	-6580	-365	-660	-13284
95	5702	3022	234	229	9187		95	-5661	-6577	-363	-659	-13260
96	5722	3269	239	242	9472		96	-5639	-6555	-363	-657	-13214
97	6494	3338	258	267	10357		97	-5628	-6548	-363	-656	-13195
98	6503	3642	262	294	10701		98	-5598	-6535	-362	-657	-13152
99	6546	3506	256	311	10619		99	-5527	-6520	-361	-657	-13065
100	6534	3441	259	310	10544		100	-5453	-6464	-360	-657	-12934
101	5686	3427	255	309	9677		101	-5234	-6291	-355	-659	-12539
102	4858	3360	256	312	8786		102	-5050	-6169	-357	-659	-12235
103	4800	3189	258	345	8592		103	-5048	-6154	-353	-658	-12213
104	4840	3222	259	352	8673		104	-5051	-6202	-357	-660	-12270
105	4768	3086	257	352	8463		105	-5061	-6162	-361	-675	-12259
106	4214	3099	256	353	7922		106	-5987	-6538	-370	-679	-13574
107	4186	2943	254	353	7736		107	-6052	-7004	-390	-696	-14142
108	4227	2951	258	355	7791		108	-5793	-7241	-394	-692	-14120
109	4222	3026	261	352	7861		109	-5217	-12233	-387	-686	-18523
110	4208	3311	255	335	8109		110	-4022	-9378	-322	-646	-14368
111	4285	3931	256	366	8838		111	-3940	-8997	-132	-598	-13667
112	4210	3926	265	376	8777		112	-3485	-9078	-99	-162	-12824
113	4159	3909	268	391	8727		113	-3124	-9175	-103	-164	-12566
114	4188	4142	279	387	8996		114	-3372	-9421	-116	-182	-13091
115	3952	4157	279	379	8767		115	-3353	-9403	-123	-224	-13103
116	3481	4098	280	379	8238		116	-3403	-9411	-126	-226	-13166
117	3259	3746	256	376	7637		117	-3412	-9659	-139	-228	-13438
118	2366	3321	128	317	6132		118	-3648	-9977	-153	-255	-14033
119	2276	3213	126	277	5892		119	-3978	-10469	-161	-366	-14974
120	1948	2833	102	253	5136		120	-4654	-10821	-188	-385	-16048
121	1931	2813	96	233	5073		121	-4772	-10989	-194	-396	-16351
122	1902	2758	95	223	4978		122	-5119	-11270	-201	-398	-16988
123	1803	2798	100	209	4910		123	-5550	-11380	-207	-407	-17544
124	1930	3322	103	215	5570		124	-5703	-11422	-218	-424	-17767
125	2090	3305	105	217	5717		125	-6016	-11880	-231	-478	-18605
126	2086	3289	103	217	5695		126	-6070	-11997	-231	-478	-18776
127	2054	3309	101	197	5661		127	-5150	-11990	-227	-479	-17846
128	2040	3283	99	195	5617		128	-5108	-11629	-225	-485	-17447
129	2010	3265	100	195	5570		129	-5115	-11212	-220	-470	-17017
130	2019	3369	101	194	5683		130	-4675	-10950	-200	-467	-16292
131	2163	3315	101	193	5772		131	-4558	-4367	-196	-452	-9573
132	1240	3046	96	191	4573		132	-4575	-4369	-196	-454	-9594
133	1367	2498	96	192	4153		133	-4738	-4563	-203	-450	-9954
134	1349	2470	93	198	4110		134	-4734	-4694	-192	-442	-10062
135	1334	2297	112	222	3965		135	-3869	-4588	-174	-404	-9035
136	1234	4243	145	232	5854		136	-3826	-4160	-171	-380	-8537
137	2904	5111	158	235	8408		137	-3793	-4117	-158	-379	-8447
138	4455	5123	161	198	9937		138	-3776	-4095	-150	-361	-8382
139	4483	5145	160	195	9983		139	-3542	-3840	-143	-319	-7844
140	4491	5130	157	192	9970		140	-3211	-3521	-128	-313	-7173
141	4474	5120	155	196	9945		141	-2522	-3029	-114	-281	-5946
142	4460	5072	149	201	9882		142	-2350	-2677	-106	-253	-5386
143	4447	5053	154	211	9865		143	-1977	-2515	-80	-145	-4717
144	4437	5060	157	211	9865		144	-1507	-2223	-74	-126	-3930
145	4346	5064	166	211	9787		145	-1349	-2109	-67	-116	-3641
146	4139	4573	158	183	9053		146	-845	-2052	-61	-115	-3073
147	4134	4560	155	180	9029		147	-709	-1572	-50	-106	-2437
148	4069	4547	151	174	8941		148	-687	-1395	-33	-89	-2204
149	4054	4524	152	171	8901		149	-653	-1385	-28	-28	-2094
150	4065	4508	149	168	8890		150	-633	-1342	-28	-27	-2030
151	4049	4516	150	155	8870		151	-636	-1327	-28	-29	-2020
152	3889	4424	149	151	8613		152	-629	-1255	-25	-21	-1930
153	4355	4496	155	151	9157		153	-722	-1619	-27	-22	-2390
154	4175	4430	152	150	8907		154	-1356	-2303	-35	-85	-3779
155	4212	3846	152	150	8360		155	-2129	-3662	-74	-128	-5993
156	4248	3906	157	163	8474		156	-2706	-4708	-75	-152	-7641
157	5157	7495	271	192	13115		157	-2770	-4793	-83	-157	-7803
158	6179	11408	270	241	18098		158	-2868	-4900	-87	-158	-8013
159	7547	11706	372	249	19874		159	-2877	-4903	-87	-160	-8027
160	7881	12272	383	239	20775		160	-2877	-4928	-87	-160	-8052
161	7879	12266	378	220	20743		161	-2971	-4948	-88	-159	-8166
162	7899	12265	377	224	20765		162	-3220	-4993	-89	-159	-8461
163	7885	12255	377	224	20741		163	-3268	-5006	-89	-161	-8524
164	7890	12261	377	223	20751		164	-3279	-5010	-91	-162	-8542
165	7908	12271	377	219	20775		165	-3310	-5046	-93	-163	-8612
166	7856	12255	373	237	20721		166	-3306	-5046	-92	-162	-8606
167	7830	12255	384	230	20699		167	-3434	-5055	-92	-159	-8740
168	8020	12879	374	233	21506		168	-3437	-5055	-92	-158	-8742
169	8771	12945	377	249	22342		169	-3458	-5059	-93	-169	-8779
170	8775	12943	379	250	22347		170	-3467	-5221	-106	-188	-8982
171	9077	13539	408	278	23302		171	-3537	-5367	-109	-191	-9204
172	9093	13544	407	276	23320		172	-3946	-5577	-113	-191	-9827
173	9082	13558	407	275	23322		173	-4015	-5559	-113	-191	-9878
174	8679	13544	406	275	22904		174	-3917	-5576	-111	-191	-9795
175	8702	13454	405	276	22837		175	-3121	-4878	-111	-189	-8299
176	8675	13456	398	276	22805		176	-2299	-4172	-109	-192	-6772
177	8618	13419	405	275	22717		177	-1596	-2681	-95	-192	-4564
178	7694	13390	404	280	21768		178	-1585	-1394	-53	-128	-3160
179	4961	9716	399	279	15355		179	-1485	-1299	-44	-83	-2911
180	2027	3575	282	266	6150		180	-1800	-2106	-48	-77	-4031
181	1632	2330	253	235	4450		181	-1854	-2151	-48	-73	-4126
182	1649	1778	107	179	3713		182	-1820	-2403	-48	-86	-4357
183	1654	1744	64	116	3578		183	-4673	-2760	-112	-109	-7654
184	1682	1762	65	108	3617		184	-4756	-3073	-117	-120	-8066
185	1835	1889	75	108	3907		185	-4885	-3093	-117	-123	-8218
186	1984	2959	78	151	5172		186	-4939	-3128	-119	-123	-8309
187	2365	2956	80	153	5554		187	-5007	-3149	-122	-138	-8416
188	2392	3103	81	157	5733		188	-4932	-3240	-122	-147	-8441
189	2217	3062	83	163	5525		189	-5114	-3308	-124	-150	-8696
190	1455	2553	74	146	4228		190	-5426	-3382	-129	-165	-9102
191	1538	2507	75	158	4278		191	-5986	-3929	-150	-176	-10241
192	1267	2529	74	163	4033		192	-5922	-3791	-150	-177	-10040
193	1304	1928	73	140	3445		193	-5855	-3766	-152	-196	-9969
194	1525	1968	45	139	3677		194	-5870	-3580	-152	-180	-9782
195	1483	1945	45	111	3584		195	-5839	-3646	-151	-177	-9813
196	1461	1933	45	111	3550		196	-5885	-3706	-152	-180	-9923
197	1442	1918	44	111	3515		197	-5879	-3731	-153	-179	-9942
198	1438	1902	44	111	3495		198	-5823	-3714	-151	-179	-9867
199	1426	1884	44	110	3464		199	-5766	-3545	-151	-180	-9642
200	1413	1835	37	118	3403		200	-5759	-3449	-152	-177	-9537
201	1409	1845	60	118	3432		201	-5441	-3453	-153	-177	-9224
202	1427	2992	60	117	4596		202	-5402	-2572	-153	-183	-8310
203	1466	2996	60	118	4640		203	-5378	-2528	-143	-191	-8240
204	1442	2900	60	122	4524		204	-2288	-2254	-144	-171	-4857
205	1484	3010	65	136	4695		205	-2210	-1965	-145	-179	-4499
206	1450	3034	75	138	4697		206	-2312	-1796	-93	-171	-4372
207	1302	2936	75	141	4454		207	-2282	-1807	-89	-150	-4328
208	952	1935	82	142	3111		208	-2238	-1793	-88	-140	-4259
209	939	1961	80	152	3132		209	-2242	-1771	-89	-140	-4242
210	982	1863	78	109	3032		210	-2076	-1693	-84	-141	-3994
211	1026	2048	80	109	3263		211	-1784	-1630	-82	-127	-3623
212	1148	2015	80	105	3348		212	-1237	-1566	-81	-123	-3007
213	1291	2080	78	97	3546		213	-1225	-1036	-76	-119	-2456
214	1320	2076	79	98	3573		214	-870	-1040	-56	-107	-2073
215	1132	2126	80	83	3421		215	-802	-933	-56	-101	-1892
216	1162	2171	81	80	3494		216	-822	-963	-48	-101	-1934
217	1262	2228	81	98	3669		217	-815	-960	-47	-73	-1895
218	1293	2248	93	102	3736		218	-924	-985	-44	-73	-2026
219	1322	2532	94	105	4053		219	-1284	-1110	-46	-78	-2518
220	1943	2715	95	106	4859		220	-1329	-1305	-49	-86	-2769
221	2428	2968	98	110	5604		221	-1337	-1359	-51	-86	-2833
222	2494	3226	98	121	5939		222	-1346	-1393	-51	-87	-2877
223	2576	3343	113	124	6156		223	-1486	-1527	-49	-86	-3148
224	2596	2853	97	121	5667		224	-1471	-1500	-48	-86	-3105
225	2600	2847	95	121	5663		225	-1470	-1499	-47	-85	-3101
226	2552	2851	95	117	5615		226	-1471	-1513	-45	-79	-3108
227	2430	2741	95	116	5382		227	-1232	-1425	-40	-70	-2767
228	2422	2693	90	112	5317		228	-1174	-1236	-38	-71	-2519
229	2370	2663	80	98	5211		229	-1163	-1199	-28	-66	-2456
230	2351	2587	79	96	5113		230	-1111	-1258	-27	-62	-2458
231	2270	2553	61	93	4977		231	-1334	-1331	-30	-71	-2766
232	2221	2504	60	90	4875		232	-1598	-1755	-37	-84	-3474
233	2014	2371	61	79	4525		233	-1641	-1812	-40	-83	-3576
234	1838	2248	57	74	4217		234	-1704	-1856	-41	-82	-3683
235	1755	2162	53	72	4042		235	-2257	-2439	-41	-92	-4829
236	1696	2141	50	74	3961		236	-2402	-2550	-44	-119	-5115
237	1639	2086	48	81	3854		237	-2440	-2592	-47	-120	-5199
238	1540	2016	49	94	3699		238	-2543	-2704	-53	-118	-5418
239	1534	2174	49	93	3850		239	-2769	-3616	-51	-120	-6556
240	1758	2438	48	93	4337		240	-2435	-3589	-50	-121	-6195
241	1348	2207	39	77	3671		241	-2645	-3707	-51	-119	-6522
242	915	2219	39	80	3253		242	-2634	-3501	-48	-116	-6299
243	928	2102	43	99	3172		243	-2630	-3507	-44	-111	-6292
244	870	2174	68	101	3213		244	-2479	-3453	-42	-100	-6074
245	785	2104	69	97	3055		245	-2495	-3319	-42	-100	-5956
246	1898	1601	56	86	3641		246	-2485	-3324	-42	-99	-5950
247	1931	1631	48	87	3697		247	-2437	-3321	-44	-99	-5901
248	2038	1754	48	82	3922		248	-2426	-3304	-45	-98	-5873
249	2054	1776	50	83	3963		249	-2440	-3309	-45	-98	-5892
250	2084	1822	51	92	4049		250	-2429	-3318	-45	-98	-5890
251	2136	1856	52	95	4139		251	-2502	-3318	-45	-98	-5963
252	2204	2088	65	103	4460		252	-2278	-3237	-44	-96	-5655
253	2560	2318	78	117	5073		253	-1962	-3125	-43	-92	-5222
254	2988	2776	81	125	5970		254	-1906	-2704	-40	-91	-4741
255	3845	2847	87	126	6905		255	-1845	-2634	-30	-78	-4587
256	4050	3097	87	126	7360		256	-1276	-2580	-27	-64	-3947
257	4286	3106	87	125	7604		257	-1110	-1973	-28	-62	-3173
258	4341	3107	88	125	7661		258	-1030	-1832	-27	-62	-2951
259	4337	3090	88	125	7640		259	-878	-1771	-24	-49	-2722
260	4312	3065	88	123	7588		260	-536	-1601	-20	-16	-2173
261	4059	2848	84	114	7105		261	-506	-591	-14	-15	-1126
262	3846	2563	82	91	6582		262	-254	-783	-10	-17	-1064
263	3794	2510	82	91	6477		263	-293	-496	-9	-11	-809
264	3714	2316	81	85	6196		264	-339	-666	-8	-9	-1022
265	3683	2427	80	82	6272		265	-1022	-651	-9	-8	-1690
266	3824	2208	75	75	6182		266	-988	-665	-13	-6	-1672
267	2730	2142	48	52	4972		267	-1001	-660	-13	-6	-1680
268	2678	2006	47	49	4780		268	-1003	-650	-13	-6	-1672
269	2567	1976	44	49	4636		269	-1006	-641	-13	-6	-1666
270	2539	1843	44	49	4475		270	-991	-636	-11	-6	-1644
271	2509	1819	44	45	4417		271	-989	-634	-10	-5	-1638
272	2457	1773	42	44	4316		272	-906	-632	-10	-5	-1553
273	2387	1739	41	43	4210		273	-887	-623	-10	-5	-1525
274	2025	1507	40	34	3606		274	-889	-622	-10	-5	-1526
275	1574	1276	28	31	2909		275	-891	-629	-9	-5	-1534
276	700	827	15	29	1571		276	-901	-610	-9	-6	-1526
277	512	743	14	15	1284		277	-894	-616	-9	-11	-1530
278	333	547	9	22	911		278	-915	-625	-15	-11	-1566
279	322	544	9	33	908		279	-922	-677	-16	-13	-1628
280	334	641	14	46	1035		280	-1088	-815	-19	-16	-1938
281	569	855	15	53	1492		281	-1922	-890	-19	-20	-2851
282	723	1016	58	56	1853		282	-2011	-929	-22	-21	-2983
283	1913	1293	60	61	3327		283	-2046	-974	-23	-25	-3068
284	2135	1304	62	63	3564		284	-2025	-749	-23	-31	-2828
285	2150	1352	63	63	3628		285	-1982	-822	-27	-36	-2867
286	2173	1374	63	64	3674		286	-1317	-764	-45	-37	-2163
287	2059	1140	62	66	3327		287	-1328	-785	-46	-36	-2195
288	2044	1081	68	66	3259		288	-1414	-903	-45	-37	-2399
289	2053	1302	68	67	3490		289	-1470	-951	-49	-41	-2511
290	2160	1300	70	78	3608		290	-1471	-1000	-50	-45	-2566
291	2198	1410	104	80	3792		291	-1514	-1020	-51	-51	-2636
292	2268	1924	106	83	4381		292	-1544	-1079	-54	-55	-2732
293	2730	1948	106	86	4870		293	-1591	-1186	-60	-57	-2894
294	2752	1972	106	87	4917		294	-1753	-1465	-63	-58	-3339
295	2770	2002	106	87	4965		295	-2043	-1665	-67	-58	-3833
296	2774	2013	106	90	4983		296	-2390	-1908	-70	-60	-4428
297	2770	2016	106	90	4982		297	-2748	-1944	-71	-63	-4826
298	2769	2050	106	90	5015		298	-2760	-1954	-72	-63	-4849
299	3077	2019	106	90	5292		299	-2746	-1970	-75	-64	-4855
300	3107	2008	105	86	5306		300	-3498	-2444	-86	-66	-6094
301	3126	2019	104	89	5338		301	-4300	-3201	-91	-73	-7665
302	3070	1924	104	74	5172		302	-3750	-3214	-90	-76	-7130
303	3780	1950	101	62	5893		303	-3888	-3373	-91	-84	-7436
304	3161	1857	101	50	5169		304	-3853	-3339	-91	-81	-7364
305	3026	1609	58	49	4742		305	-3862	-3410	-89	-80	-7441
306	3022	1602	56	47	4727		306	-3877	-3479	-90	-81	-7527
307	3038	1817	55	44	4954		307	-3961	-3612	-110	-84	-7767
308	3159	1982	68	53	5262		308	-4175	-6526	-120	-125	-10946
309	3219	2134	73	53	5479		309	-4179	-6591	-111	-122	-11003
310	3247	2225	128	143	5743		310	-4201	-6628	-110	-118	-11057
311	3190	3589	318	156	7253		311	-4521	-6707	-113	-125	-11466
312	4856	7264	321	168	12609		312	-4667	-6709	-111	-124	-11611
313	7685	7231	339	168	15423		313	-4683	-6746	-111	-120	-11660
314	7610	7397	309	158	15474		314	-5147	-7685	-110	-116	-13058
315	7745	7376	307	156	15584		315	-5099	-7575	-107	-110	-12891
316	7727	7352	307	153	15539		316	-4805	-7289	-101	-107	-12302
317	7723	7322	307	150	15502		317	-4449	-7094	-98	-105	-11746
318	7737	7343	307	149	15536		318	-4499	-7255	-99	-125	-11978
319	7803	7359	307	150	15619		319	-4686	-7512	-115	-243	-12556
320	7491	7380	307	153	15331		320	-4806	-7752	-122	-257	-12937
321	7489	7384	308	154	15335		321	-4417	-8076	-122	-261	-12876
322	7587	7714	316	165	15782		322	-4135	-7946	-126	-266	-12473
323	7684	8005	324	168	16181		323	-3964	-7183	-115	-265	-11527
324	8012	8815	329	170	17326		324	-3763	-7039	-104	-262	-11168
325	8990	8612	329	170	18101		325	-3789	-6823	-108	-255	-10975
326	8930	8564	327	174	17995		326	-3772	-6850	-102	-255	-10979
327	8944	8595	344	187	18070		327	-3764	-6802	-104	-250	-10920
328	9217	9351	370	263	19201		328	-3785	-7124	-107	-257	-11273
329	9067	9117	370	258	18812		329	-3763	-7165	-105	-257	-11290
330	9003	8955	369	258	18585		330	-3785	-4656	-87	-258	-8786
331	8982	8798	356	256	18392		331	-3894	-4728	-72	-254	-8948
332	8939	9057	351	245	18592		332	-3589	-4573	-69	-209	-8440
333	7699	7472	295	249	15715		333	-3454	-4477	-71	-208	-8210
334	4801	3778	102	159	8840		334	-3580	-4554	-69	-212	-8415
335	4416	3711	99	144	8370		335	-3098	-4517	-63	-213	-7891
336	4360	3039	78	132	7609		336	-2991	-3525	-64	-213	-6793
337	4363	3040	74	135	7612		337	-3001	-3571	-65	-214	-6851
338	4394	3053	77	135	7659		338	-3060	-3679	-65	-215	-7019
339	4390	3192	78	135	7795		339	-2713	-3709	-65	-216	-6703
340	4350	3167	78	138	7733		340	-2653	-3320	-65	-215	-6253
341	4302	3148	80	138	7668		341	-2527	-3018	-60	-215	-5820
342	4234	3796	80	138	8248		342	-2160	-2781	-41	-194	-5176
343	4320	3766	80	137	8303		343	-1479	-2433	-33	-76	-4021
344	4044	3393	78	131	7646		344	-1365	-2103	-32	-61	-3561
345	2852	3084	70	132	6138		345	-1337	-2058	-25	-54	-3474
346	1304	2274	62	123	3763		346	-1307	-2051	-25	-49	-3432
347	1278	2241	58	120	3697		347	-1294	-2032	-25	-49	-3400
348	1259	2300	58	117	3734		348	-1275	-2003	-21	-49	-3348
349	1005	2242	58	114	3419		349	-1152	-1949	-24	-45	-3170
350	1002	1482	39	110	2633		350	-980	-1795	-28	-55	-2858
351	1000	1459	13	97	2569		351	-961	-1737	-34	-57	-2789
352	976	1433	13	20	2442		352	-791	-1307	-34	-50	-2182
353	969	1416	13	19	2417		353	-849	-1167	-38	-47	-2101
354	533	1017	13	18	1581		354	-959	-1749	-40	-50	-2798
355	532	1012	14	19	1577		355	-825	-1715	-35	-54	-2629
356	573	1046	16	20	1655		356	-885	-1734	-34	-52	-2705
357	489	1040	14	23	1566		357	-979	-1799	-34	-52	-2864
358	491	1110	17	28	1646		358	-1073	-1839	-34	-50	-2996
359	692	1919	20	30	2661		359	-1109	-1798	-32	-43	-2982
360	1907	2526	21	60	4514		360	-1037	-1716	-57	-130	-2940
361	2100	2406	24	56	4586		361	-901	-1684	-58	-129	-2772
362	2101	2436	23	59	4619		362	-933	-1726	-63	-129	-2851
363	2256	2443	23	73	4795		363	-1257	-1970	-68	-128	-3423
364	2041	1733	21	70	3865		364	-3743	-2506	-71	-131	-6451
365	2161	1968	30	99	4258		365	-4032	-2658	-71	-132	-6893
366	2590	2345	34	102	5071		366	-4055	-2643	-71	-132	-6901
367	3091	2606	40	102	5839		367	-4065	-2648	-71	-132	-6916
368	3419	2760	40	104	6323		368	-4069	-2653	-71	-131	-6924
369	3515	2768	39	103	6425		369	-4069	-2653	-71	-131	-6924
370	3473	2705	38	101	6317		370	-4061	-2651	-71	-131	-6914
371	3480	2706	37	101	6324		371	-4030	-2631	-71	-131	-6863
372	3478	2711	38	102	6329		372	-3929	-2376	-69	-131	-6505
373	3485	2710	39	102	6336		373	-3904	-2178	-63	-130	-6275
374	3489	2730	39	102	6360		374	-3832	-2082	-53	-116	-6083
375	3461	2732	39	102	6334		375	-3670	-2015	-53	-109	-5847
376	3461	2731	39	102	6333		376	-3632	-1394	-46	-109	-5181
377	3418	2739	39	102	6298		377	-3546	-1394	-44	-109	-5093
378	3414	2698	38	102	6252		378	-3446	-1250	-43	-103	-4842
379	3411	2695	36	101	6243		379	-3353	-1167	-42	-97	-4659
380	3182	2622	35	100	5939		380	-3260	-1124	-41	-98	-4523
381	1958	1812	32	93	3895		381	-3266	-1134	-45	-97	-4542
382	1723	1194	29	87	3033		382	-3270	-1137	-48	-97	-4552
383	1723	1179	28	86	3016		383	-4199	-2116	-36	-118	-6469
384	1566	1143	23	56	2788		384	-3950	-2150	-36	-34	-6170
385	1568	1146	23	56	2793		385	-2099	-2082	-33	-37	-4251
386	1459	1173	23	52	2707		386	-1935	-1581	-30	-51	-3597
387	1125	942	23	40	2130		387	-1921	-1446	-31	-60	-3458
388	632	580	14	41	1267		388	-1954	-1618	-32	-58	-3662
389	312	350	11	13	686		389	-2069	-1826	-32	-59	-3986
390	232	264	5	11	512		390	-2106	-1831	-32	-59	-4028
391	214	279	5	12	510		391	-2123	-1867	-39	-135	-4164
392	213	275	5	10	503		392	-2157	-2028	-60	-155	-4400
393	217	274	5	9	505		393	-2505	-3939	-63	-177	-6684
394	220	283	5	10	518		394	-3208	-4501	-68	-214	-7991
395	229	286	4	10	529		395	-3262	-4638	-69	-215	-8184
396	237	301	3	10	551		396	-3654	-5020	-78	-226	-8978
397	256	340	3	19	618		397	-4202	-5262	-80	-232	-9776
398	260	365	7	26	658		398	-4405	-6525	-88	-246	-11264
399	268	669	9	66	1012		399	-4758	-6603	-89	-248	-11698
400	516	991	22	73	1602		400	-5083	-7052	-91	-256	-12482
401	619	1320	25	75	2039		401	-5112	-7072	-91	-257	-12532
402	1075	1491	26	85	2677		402	-5157	-7109	-93	-257	-12616
403	1157	1560	27	86	2830		403	-5150	-7109	-94	-258	-12611
404	1172	1579	27	86	2864		404	-4202	-7117	-92	-263	-11674
405	1185	1597	27	90	2899		405	-4125	-6139	-89	-263	-10616
406	1225	1633	29	91	2978		406	-3485	-6045	-75	-261	-9866
407	1235	1641	28	90	2994		407	-3359	-5869	-74	-239	-9541
408	1144	1617	30	92	2883		408	-3362	-5823	-72	-237	-9494
409	1148	1629	30	96	2903		409	-3326	-5813	-70	-235	-9444
410	1156	1631	30	99	2916		410	-3229	-5658	-66	-220	-9173
411	1139	1637	30	97	2903		411	-3199	-5460	-65	-211	-8935
412	1297	1628	30	97	3052		412	-3190	-5450	-65	-210	-8915
413	1309	1602	31	96	3038		413	-3154	-5414	-65	-208	-8841
414	1303	1594	31	95	3023		414	-2799	-5252	-58	-208	-8317
415	1298	1594	31	94	3017		415	-2102	-3338	-37	-132	-5609
416	1287	1580	31	94	2992		416	-2042	-2737	-34	-113	-4926
417	1279	1573	31	95	2978		417	-1674	-2642	-33	-91	-4440
418	1261	1568	32	94	2955		418	-1179	-2374	-33	-55	-3641
419	1298	1557	33	99	2987		419	-1039	-2225	-25	-55	-3344
420	1282	1591	36	97	3006		420	-692	-964	-23	-46	-1725
421	1074	1486	32	88	2680		421	-359	-888	-16	-40	-1303
422	1020	1170	30	83	2303		422	-334	-448	-15	-29	-826
423	560	841	17	43	1461		423	-275	-427	-13	-27	-742
424	478	672	15	39	1204		424	-263	-389	-13	-20	-685
425	461	623	14	40	1138		425	-251	-383	-11	-19	-664
426	455	617	13	30	1115		426	-267	-350	-10	-19	-646
427	429	610	13	29	1081		427	-272	-347	-8	-17	-644
428	418	573	13	29	1033		428	-275	-349	-8	-11	-643
429	423	556	11	25	1015		429	-291	-355	-8	-11	-665
430	412	553	12	24	1001		430	-318	-449	-9	-15	-791
431	397	544	10	24	975		431	-303	-445	-10	-15	-773
432	430	590	10	22	1052		432	-314	-726	-10	-14	-1064
433	276	559	10	19	864		433	-512	-803	-12	-15	-1342
434	316	533	11	22	882		434	-525	-903	-13	-18	-1459
435	323	610	14	39	986		435	-536	-909	-13	-18	-1476
436	336	745	24	38	1143		436	-547	-912	-14	-18	-1491
437	392	862	25	40	1319		437	-564	-935	-14	-18	-1531
438	681	881	26	40	1628		438	-566	-947	-14	-21	-1548
439	792	981	28	41	1842		439	-616	-1057	-34	-29	-1736
440	798	1004	28	42	1872		440	-602	-1028	-31	-28	-1689
441	837	991	27	41	1896		441	-740	-1127	-29	-28	-1924
442	807	949	26	41	1823		442	-748	-1130	-30	-27	-1935
443	762	746	23	36	1567		443	-777	-1173	-30	-27	-2007
444	764	736	23	36	1559		444	-1478	-1285	-31	-30	-2824
445	764	736	23	36	1559		445	-1661	-1329	-31	-31	-3052
446	865	738	22	36	1661		446	-1677	-1385	-36	-33	-3131
447	968	765	21	36	1790		447	-1666	-1390	-37	-36	-3129
448	960	758	21	34	1773		448	-2026	-1698	-41	-78	-3843
449	952	744	21	31	1748		449	-3730	-3226	-172	-83	-7211
450	948	750	21	32	1751		450	-4494	-3688	-175	-83	-8440
451	949	755	23	32	1759		451	-5693	-3717	-184	-94	-9688
452	971	782	23	44	1820		452	-6024	-3699	-186	-98	-10007
453	987	783	31	46	1847		453	-6182	-4073	-191	-106	-10552
454	991	887	32	46	1956		454	-6142	-4288	-196	-102	-10728
455	1036	900	32	48	2016		455	-6620	-4713	-198	-103	-11634
456	1048	981	33	49	2111		456	-6696	-4669	-198	-104	-11667
457	1065	947	32	48	2092		457	-6734	-4705	-201	-104	-11744
458	1010	808	29	43	1890		458	-6742	-4743	-204	-117	-11806
459	721	722	18	34	1495		459	-8107	-6960	-247	-197	-15511
460	823	982	47	42	1894		460	-10671	-18406	-341	-283	-29701
461	1353	2922	51	62	4388		461	-13048	-19086	-352	-286	-32772
462	1522	3111	53	74	4760		462	-13222	-19516	-338	-291	-33367
463	2614	6249	69	132	9064		463	-13400	-19395	-337	-380	-33512
464	4896	7496	110	168	12670		464	-13425	-19505	-348	-397	-33675
465	6039	10107	128	309	16583		465	-12760	-19601	-362	-408	-33131
466	6152	10156	150	312	16770		466	-12592	-19521	-364	-409	-32886
467	6209	10197	160	321	16887		467	-12603	-19494	-362	-409	-32868
468	6182	10348	162	325	17017		468	-13023	-19799	-365	-404	-33591
469	6280	10311	162	325	17078		469	-12709	-19808	-360	-407	-33284
470	6278	10303	162	323	17066		470	-11012	-19507	-359	-404	-31282
471	6273	10302	162	323	17060		471	-10224	-17991	-356	-402	-28973
472	6270	10296	162	322	17050		472	-10159	-18268	-236	-392	-29055
473	6246	10290	162	322	17020		473	-9877	-18250	-235	-395	-28757
474	6193	10263	160	321	16937		474	-9839	-18339	-250	-509	-28937
475	6193	10257	160	321	16931		475	-10008	-18742	-271	-554	-29575
476	6108	10180	155	359	16802		476	-9559	-18467	-282	-569	-28877
477	6092	10161	155	359	16767		477	-10658	-18847	-309	-563	-30377
478	6060	10091	160	361	16672		478	-11724	-20493	-308	-563	-33088
479	6087	10103	165	377	16732		479	-12670	-20469	-306	-563	-34008
480	6124	10152	165	377	16818		480	-11278	-20434	-302	-562	-32576
481	5949	10298	164	379	16790		481	-8613	-18209	-300	-561	-27683
482	5488	10021	167	378	16054		482	-6325	-7106	-259	-568	-14258
483	5317	8035	145	372	13869		483	-6017	-6286	-166	-492	-12961
484	4254	8079	140	365	12838		484	-5887	-5881	-158	-409	-12335
485	4355	4993	137	344	9829		485	-5889	-6161	-163	-407	-12620
486	3350	3774	123	335	7582		486	-5911	-6063	-163	-399	-12536
487	3248	1182	86	280	4796		487	-5971	-5937	-152	-303	-12363
488	3085	1146	71	247	4549		488	-5955	-5902	-136	-291	-12284
489	3043	1209	53	108	4413		489	-5535	-5890	-134	-283	-11842
490	2989	1142	43	105	4279		490	-5508	-5547	-136	-283	-11474
491	3070	1145	41	96	4352		491	-5520	-5559	-136	-292	-11507
492	3087	1150	43	93	4373		492	-5537	-5603	-143	-295	-11578
493	3097	1153	43	94	4387		493	-4419	-5734	-144	-295	-10592
494	3107	1165	43	94	4409		494	-4573	-5057	-148	-301	-10079
495	3147	1203	43	94	4487		495	-4595	-5107	-138	-306	-10146
496	3148	1210	43	94	4495		496	-4390	-5146	-138	-280	-9954
497	3173	1209	44	94	4520		497	-4418	-4439	-115	-275	-9247
498	3175	1145	44	101	4465		498	-3344	-4359	-95	-161	-7959
499	3179	1150	41	102	4472		499	-2287	-3571	-78	-107	-6043
500	3154	1141	40	52	4387		500	-1533	-1899	-55	-93	-3580
501	3138	1116	36	50	4340		501	-1543	-1898	-54	-92	-3587
502	3215	1071	32	55	4373		502	-1538	-1898	-54	-92	-3582
503	3101	900	32	39	4072		503	-1458	-2160	-58	-93	-3769
504	3063	988	35	41	4127		504	-1453	-1834	-57	-93	-3437
505	3023	935	32	40	4030		505	-1400	-1823	-54	-92	-3369
506	647	821	26	47	1541		506	-1387	-1765	-53	-73	-3278
507	586	763	26	45	1420		507	-1343	-1424	-50	-70	-2887
508	594	881	26	45	1546		508	-1268	-1437	-39	-67	-2811
509	864	885	24	50	1823		509	-1283	-1429	-39	-70	-2821
510	862	871	21	47	1801		510	-1287	-1459	-46	-71	-2863
511	813	850	18	43	1724		511	-1284	-1501	-46	-71	-2902
512	796	804	14	40	1654		512	-1397	-1515	-47	-66	-3025
513	857	800	14	38	1709		513	-1406	-1542	-45	-64	-3057
514	866	854	15	39	1774		514	-1488	-1505	-46	-64	-3103
515	923	864	15	53	1855		515	-1369	-1593	-41	-56	-3059
516	913	859	16	53	1841		516	-1287	-1571	-41	-53	-2952
517	903	882	16	52	1853		517	-1262	-1522	-37	-49	-2870
518	958	900	16	52	1926		518	-1224	-1377	-36	-42	-2679
519	959	900	16	52	1927		519	-1178	-1336	-36	-36	-2586
520	960	879	15	59	1913		520	-1120	-1175	-35	-31	-2361
521	957	878	16	59	1910		521	-902	-1064	-32	-28	-2026
522	947	963	17	54	1981		522	-895	-1035	-32	-28	-1990
523	1016	1006	21	54	2097		523	-905	-1029	-22	-27	-1983
524	1045	1051	20	55	2171		524	-855	-1079	-27	-23	-1984
525	1076	1044	18	55	2193		525	-879	-1235	-27	-24	-2165
526	1075	963	19	52	2109		526	-974	-1359	-23	-24	-2380
527	1067	973	17	56	2113		527	-1023	-1427	-28	-23	-2501
528	991	973	21	54	2039		528	-1037	-1435	-28	-23	-2523
529	1031	1272	19	54	2376		529	-1091	-1488	-28	-32	-2639
530	1021	1271	22	49	2363		530	-1092	-1467	-28	-29	-2616
531	1057	1271	23	54	2405		531	-1136	-1594	-31	-33	-2794
532	1061	1272	24	55	2412		532	-1204	-1614	-33	-35	-2886
533	1070	1701	34	63	2868		533	-2327	-2646	-38	-39	-5050
534	1584	2494	49	64	4191		534	-2327	-2661	-42	-40	-5070
535	2674	2708	50	87	5519		535	-2493	-3070	-46	-51	-5660
536	3119	2672	64	94	5949		536	-2451	-3081	-50	-52	-5634
537	3130	3883	68	103	7184		537	-2401	-2899	-46	-51	-5397
538	3927	4188	74	113	8302		538	-2330	-2874	-45	-51	-5300
539	4242	4556	105	230	9133		539	-2300	-2856	-48	-50	-5254
540	4352	4846	137	234	9569		540	-2234	-2935	-49	-57	-5275
541	4548	5224	138	279	10189		541	-2283	-2940	-50	-58	-5331
542	4877	5271	154	364	10666		542	-2421	-3175	-51	-63	-5710
543	4903	5476	157	378	10914		543	-2517	-3239	-59	-81	-5896
544	5114	5645	179	381	11319		544	-2553	-3364	-73	-102	-6092
545	5109	6241	181	384	11915		545	-2641	-3616	-82	-107	-6446
546	5789	6267	179	382	12617		546	-3144	-4160	-89	-110	-7503
547	5840	6317	180	381	12718		547	-3523	-4840	-90	-111	-8564
548	5961	6345	181	380	12867		548	-3448	-4708	-90	-110	-8356
549	6118	6489	180	380	13167		549	-3423	-4638	-90	-108	-8259
550	6107	6328	179	376	12990		550	-3372	-4589	-85	-115	-8161
551	5847	6019	175	370	12411		551	-3341	-4527	-102	-118	-8088
552	5767	5854	175	369	12165		552	-3301	-4618	-112	-123	-8154
553	5760	5826	172	368	12126		553	-3698	-4964	-128	-172	-8962
554	5687	5825	170	366	12048		554	-2508	-5118	-131	-186	-7943
555	5097	5312	169	362	10940		555	-2878	-4113	-136	-201	-7328
556	3990	4517	158	360	9025		556	-2963	-4133	-133	-213	-7442
557	3518	4312	143	358	8331		557	-3036	-3949	-133	-232	-7350
558	3505	4293	143	359	8300		558	-3162	-4063	-133	-232	-7590
559	2710	3298	137	338	6483		559	-3268	-4217	-130	-225	-7840
560	2378	3019	132	336	5865		560	-3302	-4236	-130	-224	-7892
561	2290	2634	129	329	5382		561	-3343	-4249	-133	-225	-7950
562	2096	2414	98	318	4926		562	-3341	-4185	-132	-227	-7885
563	1970	2088	66	188	4312		563	-3899	-4703	-141	-252	-8995
564	1973	2042	66	186	4267		564	-4974	-5502	-146	-274	-10896
565	1582	1833	50	141	3606		565	-5170	-5530	-146	-273	-11119
566	1690	1627	48	57	3422		566	-5158	-5531	-142	-268	-11099
567	1021	964	27	43	2055		567	-5171	-5864	-138	-250	-11423
568	983	1068	23	33	2107		568	-4750	-5307	-129	-227	-10413
569	965	1019	21	30	2035		569	-4803	-4196	-122	-222	-9343
570	811	985	20	30	1846		570	-4800	-4174	-116	-219	-9309
571	765	949	19	30	1763		571	-4796	-4173	-116	-217	-9302
572	763	939	19	30	1751		572	-4796	-4162	-116	-217	-9291
573	763	939	19	30	1751		573	-4782	-4164	-116	-217	-9279
574	763	939	19	30	1751		574	-4295	-4062	-99	-210	-8666
575	763	939	19	30	1751		575	-4227	-3582	-89	-206	-8104
576	761	938	19	30	1748		576	-3829	-3394	-75	-201	-7499
577	777	943	25	37	1782		577	-3530	-3319	-70	-148	-7067
578	985	1225	34	145	2389		578	-3408	-3251	-63	-133	-6855
579	1041	1593	52	144	2830		579	-3278	-3141	-55	-113	-6587
580	1681	1709	56	144	3590		580	-3161	-3002	-52	-100	-6315
581	2318	1502	58	134	4012		581	-3144	-2814	-50	-88	-6096
582	2301	1490	65	133	3989		582	-3104	-2801	-49	-86	-6040
583	2300	1636	67	135	4138		583	-3058	-2791	-49	-81	-5979
584	2186	1592	65	129	3972		584	-2371	-2716	-45	-81	-5213
585	2186	1556	64	127	3933		585	-1204	-2191	-42	-80	-3517
586	2881	2228	128	144	5381		586	-994	-1198	-33	-78	-2303
587	3543	3739	140	157	7579		587	-912	-1116	-27	-54	-2109
588	4195	4215	147	172	8729		588	-600	-1113	-40	-62	-1815
589	4344	4237	152	178	8911		589	-660	-767	-46	-93	-1566
590	4582	4590	216	211	9599		590	-727	-923	-50	-101	-1801
591	4788	4873	223	216	10100		591	-762	-1057	-54	-103	-1976
592	4867	4919	224	216	10226		592	-848	-1227	-59	-103	-2237
593	4896	4861	226	216	10199		593	-1044	-1498	-65	-103	-2710
594	4994	4943	227	217	10381		594	-1944	-2021	-65	-103	-4133
595	4999	4946	227	217	10389		595	-2163	-2030	-66	-105	-4364
596	5014	4980	227	219	10440		596	-2204	-2071	-67	-107	-4449
597	5021	4988	227	219	10455		597	-2389	-2306	-67	-112	-4874
598	5010	4990	227	219	10446		598	-2771	-2519	-68	-116	-5474
599	4763	4985	227	219	10194		599	-2961	-2573	-70	-122	-5726
600	4679	4658	221	219	9777		600	-2971	-2592	-69	-145	-5777
601	4033	4271	212	212	8728		601	-3414	-2824	-106	-160	-6504
602	3319	4163	195	104	7781		602	-3484	-5685	-123	-649	-9941
603	3311	4145	192	104	7752		603	-6593	-6402	-441	-676	-14112
604	3302	4125	190	104	7721		604	-6612	-6455	-439	-675	-14181
605	3274	4097	315	103	7789		605	-7236	-6453	-442	-660	-14791
606	3352	4138	317	103	7910		606	-7380	-6546	-443	-661	-15030
607	2943	4235	316	102	7596		607	-7429	-6519	-447	-662	-15057
608	2400	3609	318	104	6431		608	-7426	-6479	-447	-663	-15015
609	1778	2128	255	104	4265		609	-7193	-6470	-445	-663	-14771
610	1649	1608	244	88	3589		610	-7078	-6349	-445	-662	-14534
611	1375	1589	237	88	3289		611	-6939	-6114	-429	-661	-14143
612	1172	1075	232	75	2554		612	-6913	-5917	-421	-626	-13877
613	1096	830	169	70	2165		613	-6841	-6013	-407	-595	-13856
614	1089	791	162	36	2078		614	-7818	-6284	-409	-674	-15185
615	999	729	161	33	1922		615	-7117	-6129	-408	-681	-14335
616	997	660	159	33	1849		616	-7045	-5807	-406	-706	-13964
617	1152	693	159	34	2038		617	-7347	-5931	-413	-713	-14404
618	1260	719	159	36	2174		618	-7392	-6104	-419	-721	-14636
619	1298	718	159	37	2212		619	-7549	-6258	-425	-742	-14974
620	1349	776	159	38	2322		620	-7386	-6061	-426	-741	-14614
621	1389	782	159	38	2368		621	-7403	-6043	-426	-738	-14610
622	1396	809	159	47	2411		622	-6973	-6060	-423	-735	-14191
623	1398	809	160	56	2423		623	-6912	-5722	-426	-730	-13790
624	1400	896	170	61	2527		624	-3918	-3026	-390	-707	-8041
625	1514	1341	174	67	3096		625	-4021	-2357	-374	-689	-7441
626	2642	2090	200	72	5004		626	-3605	-2382	-57	-200	-6244
627	2793	2304	200	72	5369		627	-3887	-2496	-56	-173	-6612
628	4207	2273	62	72	6614		628	-3816	-2504	-55	-176	-6551
629	4002	2163	58	71	6294		629	-3815	-2504	-54	-176	-6549
630	3936	2111	56	71	6174		630	-3917	-2677	-54	-178	-6826
631	3905	2090	55	68	6118		631	-3968	-2712	-55	-178	-6913
632	3855	2092	54	70	6071		632	-3991	-2749	-55	-179	-6974
633	3909	2158	67	71	6205		633	-3988	-2758	-55	-180	-6981
634	4012	2413	69	73	6567		634	-4066	-2810	-55	-180	-7111
635	4217	2431	70	59	6777		635	-3057	-2763	-55	-191	-6066
636	4252	2443	67	54	6816		636	-2874	-2359	-56	-190	-5479
637	4259	2445	67	59	6830		637	-2776	-2268	-50	-191	-5285
638	4089	2432	69	59	6649		638	-2470	-2089	-47	-103	-4709
639	3974	2401	69	57	6501		639	-2239	-1952	-43	-94	-4328
640	3945	2349	69	57	6420		640	-1628	-1742	-36	-69	-3475
641	3896	2342	69	57	6364		641	-1600	-1361	-29	-62	-3052
642	3860	2283	74	55	6272		642	-1551	-1320	-22	-54	-2947
643	3850	2282	74	54	6260		643	-1523	-1285	-21	-31	-2860
644	3845	2266	75	51	6237		644	-1509	-1365	-23	-34	-2931
645	3853	2264	75	51	6243		645	-1493	-1390	-24	-33	-2940
646	3760	2175	74	42	6051		646	-1363	-1221	-21	-32	-2637
647	2579	1730	65	33	4407		647	-1146	-1157	-20	-31	-2354
648	2309	981	60	28	3378		648	-712	-1056	-19	-31	-1818
649	604	605	33	22	1264		649	-699	-940	-17	-29	-1685
650	556	542	32	17	1147		650	-697	-839	-17	-29	-1582
651	546	537	30	17	1130		651	-611	-839	-15	-29	-1494
652	548	536	30	17	1131		652	-561	-664	-15	-29	-1269
653	548	531	30	18	1127		653	-540	-632	-12	-29	-1213
654	493	498	30	19	1040		654	-565	-625	-11	-27	-1228
655	426	480	31	24	961		655	-525	-634	-12	-27	-1198
656	249	272	16	22	559		656	-361	-590	-12	-28	-991
657	255	263	14	22	554		657	-386	-447	-12	-28	-873
658	256	248	12	19	535		658	-452	-471	-12	-34	-969
659	268	301	13	21	603		659	-482	-594	-16	-48	-1140
660	312	365	15	21	713		660	-504	-596	-16	-48	-1164
661	333	388	15	16	752		661	-920	-908	-19	-56	-1903
662	337	408	15	16	776		662	-947	-935	-19	-56	-1957
663	437	432	14	17	900		663	-968	-935	-19	-56	-1978
664	478	436	14	17	945		664	-1064	-971	-19	-57	-2111
665	497	450	10	16	973		665	-1056	-973	-19	-57	-2105
666	500	445	10	15	970		666	-956	-857	-19	-57	-1889
667	480	447	9	15	951		667	-958	-761	-16	-57	-1792
668	470	437	9	15	931		668	-973	-786	-18	-53	-1830
669	470	433	9	15	927		669	-990	-808	-18	-52	-1868
670	470	456	8	15	949		670	-1103	-809	-18	-54	-1984
671	475	456	8	15	954		671	-1103	-947	-23	-76	-2149
672	485	472	8	16	981		672	-2115	-1228	-37	-138	-3518
673	490	516	9	22	1037		673	-2275	-1322	-49	-168	-3814
674	505	617	11	29	1162		674	-2335	-1435	-67	-186	-4023
675	591	683	15	30	1319		675	-2444	-1595	-81	-189	-4309
676	611	728	17	31	1387		676	-6613	-4937	-96	-279	-11925
677	625	678	17	30	1350		677	-7846	-5193	-111	-294	-13444
678	679	684	17	29	1409		678	-8091	-6169	-207	-335	-14802
679	687	662	17	27	1393		679	-8061	-6370	-209	-336	-14976
680	697	687	20	25	1429		680	-8279	-6454	-210	-336	-15279
681	704	778	22	25	1529		681	-10877	-6721	-248	-338	-18184
682	768	752	21	25	1566		682	-10478	-6726	-244	-337	-17785
683	783	725	20	23	1551		683	-11057	-6496	-251	-322	-18126
684	678	699	18	23	1418		684	-11203	-7062	-252	-334	-18851
685	652	680	18	22	1372		685	-11112	-7098	-261	-352	-18823
686	636	685	18	23	1362		686	-11357	-7637	-261	-357	-19612
687	626	673	18	27	1344		687	-12046	-8010	-264	-404	-20724
688	637	684	18	57	1396		688	-12223	-8421	-286	-540	-21470
689	665	733	27	129	1554		689	-12402	-8696	-297	-550	-21945
690	680	784	29	138	1631		690	-12892	-8680	-301	-559	-22432
691	6218	1127	141	153	7639		691	-13029	-8762	-304	-570	-22665
692	8370	8431	177	170	17148		692	-13106	-8777	-305	-570	-22758
693	13796	9027	189	191	23203		693	-12173	-8871	-328	-572	-21944
694	13836	9016	189	191	23232		694	-13090	-10550	-342	-636	-24618
695	13849	9141	205	211	23406		695	-13028	-10457	-328	-615	-24428
696	13912	9161	212	238	23523		696	-12891	-10342	-316	-554	-24103
697	13880	9289	211	247	23627		697	-8677	-10187	-298	-534	-19696
698	14254	9747	224	245	24470		698	-7963	-7117	-323	-641	-16044
699	14957	10866	227	246	26296		699	-7873	-10664	-502	-821	-19860
700	15505	11182	226	245	27158		700	-9403	-12738	-508	-774	-23423
701	15637	11161	225	247	27270		701	-9265	-13550	-419	-804	-24038
702	15605	11131	225	246	27207		702	-6871	-13831	-419	-786	-21907
703	15504	10993	222	243	26962		703	-7396	-14505	-447	-823	-23171
704	15484	10954	220	243	26901		704	-7796	-15532	-418	-883	-24629
705	15485	10957	220	242	26904		705	-7658	-15507	-425	-883	-24473
706	15469	10959	219	242	26889		706	-7861	-15797	-427	-898	-24983
707	15465	10955	219	244	26883		707	-8060	-16159	-423	-890	-25532
708	15465	10955	226	244	26890		708	-7441	-15631	-415	-879	-24366
709	15454	11160	226	244	27084		709	-7285	-15304	-416	-854	-23859
710	15631	11148	228	243	27250		710	-7109	-14937	-414	-852	-23312
711	15618	11103	227	238	27186		711	-6624	-14690	-393	-806	-22513
712	10086	11052	218	208	21564		712	-6438	-14689	-383	-670	-22180
713	7937	10710	216	137	19000		713	-6497	-14837	-394	-668	-22396
714	2502	3382	104	128	6116		714	-6484	-14911	-389	-661	-22445
715	2453	2794	68	114	5429		715	-5573	-14782	-390	-651	-21396
716	2403	2791	56	98	5348		716	-5664	-13186	-367	-653	-19870
717	2246	2624	56	77	5003		717	-5744	-13212	-347	-651	-19954
718	2225	2527	40	77	4869		718	-5795	-13233	-347	-588	-19963
719	1797	2350	32	57	4236		719	-5286	-13232	-347	-587	-19452
720	998	1853	31	29	2911		720	-5097	-12934	-347	-586	-18964
721	438	804	14	14	1270		721	-3487	-9098	-308	-577	-13470
722	346	417	9	9	781		722	-3341	-6038	-113	-452	-9944
723	327	411	9	7	754		723	-3112	-4984	-92	-269	-8457
724	327	410	9	7	753		724	-2557	-4560	-84	-223	-7424
725	325	402	9	5	741		725	-1551	-3481	-82	-179	-5293
726	324	402	9	5	740		726	-1555	-2468	-54	-156	-4233
727	331	401	9	5	746		727	-2190	-2533	-104	-173	-5000
728	332	397	9	5	743		728	-1887	-2652	-134	-135	-4808
729	329	396	12	5	742		729	-1874	-2397	-127	-133	-4531
730	336	887	30	5	1258		730	-2575	-2867	-128	-123	-5693
731	195	791	24	4	1014		731	-2833	-2879	-128	-122	-5962
732	219	789	24	4	1036		732	-2964	-3146	-138	-128	-6376
733	217	787	24	5	1033		733	-3022	-3197	-139	-127	-6485
734	210	795	25	7	1037		734	-3222	-3721	-147	-125	-7215
735	211	797	25	7	1040		735	-3147	-3472	-146	-124	-6889
736	217	812	25	7	1061		736	-3006	-3382	-131	-123	-6642
737	272	840	25	7	1144		737	-2930	-3298	-129	-119	-6476
738	538	918	25	25	1506		738	-2949	-3076	-135	-126	-6286
739	571	952	28	25	1576		739	-2917	-3050	-135	-125	-6227
740	602	995	28	24	1649		740	-2908	-3027	-135	-123	-6193
741	618	977	28	24	1647		741	-2903	-3019	-135	-123	-6180
742	624	971	28	24	1647		742	-2913	-3039	-135	-123	-6210
743	566	897	28	24	1515		743	-2934	-3046	-135	-123	-6238
744	569	899	28	24	1520		744	-3089	-3374	-144	-126	-6733
745	569	900	28	24	1521		745	-3111	-3458	-144	-125	-6838
746	570	902	28	24	1524		746	-3163	-3541	-147	-129	-6980
747	574	920	29	25	1548		747	-3285	-3793	-147	-135	-7360
748	622	1007	30	26	1685		748	-3307	-4315	-167	-150	-7939
749	641	1007	30	29	1707		749	-3288	-4232	-167	-151	-7838
750	641	1023	31	29	1724		750	-3255	-3241	-107	-150	-6753
751	640	1027	32	31	1730		751	-2594	-3190	-72	-95	-5951
752	606	533	29	31	1199		752	-2372	-2704	-70	-70	-5216
753	581	444	11	31	1067		753	-2226	-2643	-68	-69	-5006
754	583	441	10	32	1066		754	-2106	-2332	-67	-59	-4564
755	582	437	10	31	1060		755	-1770	-2254	-56	-57	-4137
756	581	434	8	31	1054		756	-1770	-1751	-55	-51	-3627
757	589	449	11	30	1079		757	-1800	-1782	-50	-53	-3685
758	598	569	13	33	1213		758	-1792	-1818	-50	-53	-3713
759	407	545	16	34	1002		759	-1703	-1805	-51	-53	-3612
760	374	509	16	40	939		760	-1683	-1682	-51	-56	-3472
761	379	486	17	41	923		761	-1706	-1723	-44	-53	-3526
762	378	470	16	25	889		762	-1708	-1727	-44	-44	-3523
763	404	549	19	24	996		763	-1712	-1736	-44	-44	-3536
764	425	547	19	28	1019		764	-1697	-1714	-47	-44	-3502
765	480	577	23	29	1109		765	-1552	-1729	-47	-44	-3372
766	557	729	26	38	1350		766	-1540	-1417	-47	-41	-3045
767	709	771	31	38	1549		767	-1508	-1340	-39	-42	-2929
768	717	871	31	39	1658		768	-1350	-1258	-40	-39	-2687
769	794	854	34	39	1721		769	-482	-1008	-37	-39	-1566
770	774	827	33	39	1673		770	-362	-442	-38	-35	-877
771	831	823	32	38	1724		771	-364	-411	-18	-29	-822
772	824	807	32	37	1700		772	-314	-405	-17	-14	-750
773	796	803	31	34	1664		773	-267	-308	-18	-12	-605
774	800	798	30	34	1662		774	-315	-297	-15	-12	-639
775	800	775	30	32	1637		775	-337	-304	-15	-11	-667
776	821	801	30	34	1686		776	-380	-367	-16	-14	-777
777	842	803	30	34	1709		777	-406	-375	-17	-14	-812
778	836	821	32	33	1722		778	-421	-454	-17	-31	-923
779	778	825	32	33	1668		779	-534	-524	-18	-36	-1112
780	925	813	30	46	1814		780	-634	-567	-34	-44	-1279
781	1043	893	32	46	2014		781	-655	-582	-36	-43	-1316
782	1126	885	31	43	2085		782	-722	-903	-37	-51	-1713
783	1126	877	31	42	2076		783	-821	-1092	-45	-66	-2024
784	1153	976	31	45	2205		784	-995	-1184	-55	-67	-2301
785	1236	972	43	66	2317		785	-1017	-1207	-56	-66	-2346
786	1246	1122	67	64	2499		786	-1042	-1233	-56	-66	-2397
787	1506	1601	71	65	3243		787	-1067	-1238	-53	-71	-2429
788	1661	1645	67	62	3435		788	-1120	-1270	-57	-79	-2526
789	1865	1676	65	96	3702		789	-1123	-1279	-58	-79	-2539
790	1740	1579	71	88	3478		790	-1129	-1354	-58	-79	-2620
791	1774	2937	71	89	4871		791	-2743	-1550	-91	-78	-4462
792	1996	2902	71	88	5057		792	-2721	-1555	-91	-78	-4445
793	2001	2943	77	90	5111		793	-2758	-2119	-101	-104	-5082
794	2018	2958	77	90	5143		794	-3170	-2406	-103	-108	-5787
795	2043	2962	77	90	5172		795	-3390	-2554	-107	-139	-6190
796	2083	2963	78	95	5219		796	-3908	-2750	-140	-173	-6971
797	2081	3026	80	99	5286		797	-3871	-2777	-140	-173	-6961
798	2110	3159	84	100	5453		798	-3897	-2744	-140	-175	-6956
799	2155	3163	84	100	5502		799	-4578	-2751	-156	-206	-7691
800	2533	3144	84	98	5859		800	-4486	-2679	-159	-203	-7527
801	2343	3123	85	101	5652		801	-4379	-2587	-160	-203	-7329
802	2217	3047	87	101	5452		802	-4356	-2510	-158	-186	-7210
803	2116	3037	85	101	5339		803	-4300	-2504	-139	-181	-7124
804	2131	3001	81	93	5306		804	-4206	-2167	-137	-171	-6681
805	2068	2995	80	93	5236		805	-4209	-1986	-135	-175	-6505
806	1960	2854	80	91	4985		806	-4295	-2121	-134	-171	-6721
807	1923	2775	79	91	4868		807	-4383	-2578	-129	-184	-7274
808	1593	2625	66	83	4367		808	-4544	-2829	-135	-190	-7698
809	1294	2115	39	60	3508		809	-4527	-2950	-147	-191	-7815
810	1081	1945	37	60	3123		810	-4575	-3006	-147	-193	-7921
811	1079	1898	40	59	3076		811	-4629	-3073	-149	-192	-8043
812	1086	1924	39	59	3108		812	-3358	-3111	-149	-187	-6805
813	851	639	28	25	1543		813	-3421	-2937	-149	-191	-6698
814	887	619	29	26	1561		814	-3384	-2945	-117	-194	-6640
815	876	591	26	26	1519		815	-3010	-2461	-122	-210	-5803
816	852	581	20	26	1479		816	-2906	-2263	-114	-212	-5495
817	811	581	20	24	1436		817	-2461	-2250	-113	-186	-5010
818	825	585	20	24	1454		818	-2568	-2141	-111	-182	-5002
819	797	531	19	29	1376		819	-2649	-2241	-81	-154	-5125
820	760	390	18	82	1250		820	-1960	-2251	-85	-122	-4418
821	385	881	72	95	1433		821	-1938	-2249	-85	-123	-4395
822	1007	3906	108	182	5203		822	-2015	-2360	-73	-123	-4571
823	3418	4052	119	183	7772		823	-2046	-2373	-69	-92	-4580
824	3524	5878	123	207	9732		824	-2030	-2420	-68	-103	-4621
825	3954	5872	125	207	10158		825	-2029	-2417	-68	-103	-4617
826	4081	6108	127	217	10533		826	-1933	-2544	-69	-110	-4656
827	4574	6384	134	253	11345		827	-1893	-2558	-69	-117	-4637
828	4773	6820	157	291	12041		828	-1872	-2351	-70	-118	-4411
829	5200	8501	168	294	14163		829	-1704	-1950	-64	-116	-3834
830	7828	8835	183	300	17146		830	-1663	-1678	-58	-111	-3510
831	7826	8837	182	301	17146		831	-1622	-1544	-52	-83	-3301
832	7841	8822	184	301	17148		832	-1631	-1497	-40	-73	-3241
833	7867	9275	185	307	17634		833	-1344	-1422	-40	-73	-2879
834	9074	9856	188	312	19430		834	-1281	-1308	-34	-71	-2694
835	10489	10141	189	331	21150		835	-1270	-1279	-35	-71	-2655
836	11070	10173	209	336	21788		836	-1226	-1284	-35	-69	-2614
837	11123	10489	209	414	22235		837	-1105	-1207	-34	-68	-2414
838	11322	10531	233	445	22531		838	-1073	-1204	-31	-65	-2373
839	11324	11119	238	482	23163		839	-1952	-1193	-29	-49	-3223
840	12017	11279	238	483	24017		840	-1920	-1104	-29	-48	-3101
841	12345	11352	240	483	24420		841	-1863	-1000	-27	-49	-2939
842	12519	11344	240	483	24586		842	-1960	-1025	-22	-50	-3057
843	11874	10851	239	478	23442		843	-1942	-1130	-19	-47	-3138
844	9477	7827	181	422	17907		844	-1936	-1092	-20	-45	-3093
845	9346	7680	145	405	17576		845	-1949	-1152	-16	-44	-3161
846	8880	5813	135	317	15145		846	-1956	-1112	-16	-42	-3126
847	8756	5750	131	316	14953		847	-1929	-1123	-20	-45	-3117
848	8305	5557	127	292	14281		848	-2092	-1513	-24	-36	-3665
849	8146	5291	126	289	13852		849	-2407	-1605	-26	-67	-4105
850	7718	4909	120	345	13092		850	-2410	-1609	-34	-71	-4124
851	5109	3256	100	309	8774		851	-3056	-2655	-73	-65	-5849
852	5124	3082	89	266	8561		852	-4481	-6239	-73	-64	-10857
853	6343	3080	75	263	9761		853	-4562	-6247	-74	-61	-10944
854	6277	3068	75	257	9677		854	-4538	-6242	-75	-62	-10917
855	5411	2607	75	273	8366		855	-4686	-6348	-81	-69	-11184
856	3973	2089	80	272	6414		856	-4714	-6424	-84	-70	-11292
857	3447	1788	79	320	5634		857	-5041	-6692	-89	-71	-11893
858	3390	1753	83	342	5568		858	-5130	-6753	-89	-75	-12047
859	3192	2171	81	326	5770		859	-5145	-6766	-90	-78	-12079
860	3536	2464	82	325	6407		860	-4175	-6704	-91	-77	-11047
861	4740	2097	60	246	7143		861	-4074	-6594	-89	-74	-10831
862	4429	1932	55	213	6629		862	-4088	-6582	-89	-74	-10833
863	4277	1849	55	176	6357		863	-4006	-6641	-93	-77	-10817
864	4269	1847	53	175	6344		864	-3978	-6631	-96	-79	-10784
865	4289	1855	55	177	6376		865	-3998	-6669	-97	-81	-10845
866	4288	1862	61	177	6388		866	-4524	-7360	-98	-100	-12082
867	4305	1986	61	184	6536		867	-4563	-7448	-104	-122	-12237
868	4366	1998	64	182	6610		868	-4592	-7505	-107	-131	-12335
869	4331	2398	63	183	6975		869	-4434	-7651	-109	-133	-12327
870	4300	2460	61	184	7005		870	-5261	-8246	-142	-154	-13803
871	4295	2464	61	184	7004		871	-5286	-8179	-139	-162	-13766
872	4268	2401	60	184	6913		872	-4695	-8196	-150	-175	-13216
873	4267	2381	59	189	6896		873	-3716	-7709	-157	-165	-11747
874	3035	2211	56	123	5425		874	-3802	-4226	-120	-163	-8311
875	3036	2276	56	126	5494		875	-3781	-4251	-119	-164	-8315
876	2707	2280	56	126	5169		876	-3783	-4278	-118	-168	-8347
877	2701	2530	56	126	5413		877	-3883	-4220	-142	-306	-8551
878	2788	2440	54	126	5408		878	-3681	-4542	-152	-327	-8702
879	2861	2467	57	122	5507		879	-3918	-4680	-161	-339	-9098
880	2924	2884	60	125	5993		880	-3864	-4793	-156	-340	-9153
881	3024	2392	60	98	5574		881	-3978	-4851	-154	-339	-9322
882	1307	2146	45	94	3592		882	-4208	-5040	-152	-338	-9738
883	1473	2678	51	99	4301		883	-4475	-5156	-151	-337	-10119
884	2044	3429	52	133	5658		884	-5468	-5565	-152	-353	-11538
885	2623	3472	54	138	6287		885	-5652	-5662	-154	-361	-11829
886	2770	4013	57	140	6980		886	-5649	-5886	-151	-373	-12059
887	3231	4158	57	181	7627		887	-5880	-6219	-229	-372	-12700
888	3462	4688	89	262	8501		888	-5866	-5500	-228	-373	-11967
889	3908	7581	289	264	12042		889	-5858	-5389	-230	-372	-11849
890	5399	7878	293	267	13837		890	-5835	-5441	-223	-354	-11853
891	6107	8198	371	267	14943		891	-4764	-5329	-234	-339	-10666
892	6522	9334	375	279	16510		892	-4752	-4249	-232	-330	-9563
893	6648	9341	414	441	16844		893	-4855	-4324	-195	-360	-9734
894	6766	9488	438	449	17141		894	-4638	-4311	-199	-339	-9487
895	6765	9611	438	462	17276		895	-4420	-4603	-188	-341	-9552
896	9475	10213	480	538	20706		896	-4450	-4563	-174	-333	-9520
897	9492	10734	486	544	21256		897	-4328	-4638	-173	-313	-9452
898	9773	10816	489	553	21631		898	-4265	-4600	-174	-307	-9346
899	9767	10661	491	557	21476		899	-4248	-4618	-180	-312	-9358
900	9707	10717	492	561	21477		900	-4300	-4621	-161	-347	-9429
901	9667	10678	492	562	21399		901	-5546	-5515	-183	-341	-11585
902	9251	10391	481	563	20686		902	-5810	-5678	-175	-324	-11987
903	9289	10203	476	554	20522		903	-6468	-6571	-186	-340	-13565
904	9138	10133	471	551	20293		904	-6571	-6865	-193	-343	-13972
905	8544	9400	469	525	18938		905	-5861	-7073	-195	-358	-13487
906	7994	8663	461	502	17620		906	-6147	-7107	-251	-369	-13874
907	7827	8636	459	494	17416		907	-6145	-7014	-250	-363	-13772
908	7376	8137	459	456	16428		908	-5502	-6818	-248	-349	-12917
909	7158	8017	456	451	16082		909	-5511	-6372	-247	-341	-12471
910	6705	7541	459	450	15155		910	-5788	-6351	-167	-333	-12639
911	5216	4545	425	408	10594		911	-5753	-6297	-167	-332	-12549
912	4498	4251	224	328	9301		912	-5630	-6213	-168	-333	-12344
913	4085	3548	220	324	8177		913	-5645	-6206	-170	-333	-12354
914	3995	2320	141	322	6778		914	-5486	-6201	-156	-334	-12177
915	3878	2301	137	315	6631		915	-5260	-6043	-156	-329	-11788
916	3875	2157	97	311	6440		916	-5407	-6218	-158	-331	-12114
917	1166	2027	73	148	3414		917	-5403	-5335	-153	-299	-11190
918	1090	1432	73	139	2734		918	-5420	-5271	-149	-299	-11139
919	857	844	31	126	1858		919	-5379	-5255	-155	-292	-11081
920	714	759	24	50	1547		920	-5295	-5345	-153	-285	-11078
921	700	681	21	39	1441		921	-5476	-5465	-155	-295	-11391
922	731	706	19	30	1486		922	-4267	-5084	-149	-295	-9795
923	723	667	18	26	1434		923	-3883	-3884	-145	-293	-8205
924	491	547	18	22	1078		924	-3033	-3601	-107	-259	-7000
925	448	511	18	21	998		925	-2725	-2717	-106	-127	-5675
926	450	497	16	25	988		926	-2522	-2325	-97	-131	-5075
927	431	502	21	28	982		927	-2057	-2041	-91	-100	-4289
928	422	542	20	29	1013		928	-2133	-1731	-92	-99	-4055
929	441	552	25	28	1046		929	-2112	-1785	-38	-92	-4027
930	418	508	24	29	979		930	-2310	-1942	-44	-79	-4375
931	385	476	22	30	913		931	-1998	-2026	-45	-82	-4151
932	378	418	23	31	850		932	-2035	-2011	-46	-80	-4172
933	349	415	20	31	815		933	-2099	-2118	-45	-90	-4352
934	361	412	22	31	826		934	-2089	-2114	-45	-86	-4334
935	333	400	18	34	785		935	-2210	-2118	-40	-91	-4459
936	699	397	22	34	1152		936	-2478	-2956	-93	-90	-5617
937	697	399	20	34	1150		937	-2318	-2968	-94	-89	-5469
938	704	417	31	33	1185		938	-2304	-2779	-99	-95	-5277
939	810	453	31	33	1327		939	-2280	-2768	-97	-95	-5240
940	838	464	31	25	1358		940	-2308	-2785	-101	-93	-5287
941	867	473	32	25	1397		941	-2309	-2778	-103	-93	-5283
942	871	495	33	27	1426		942	-1760	-2731	-99	-95	-4685
943	879	564	40	29	1512		943	-1738	-2549	-99	-91	-4477
944	901	785	42	31	1759		944	-1733	-2566	-96	-92	-4487
945	1202	792	44	38	2076		945	-1696	-2472	-96	-81	-4345
946	1230	840	46	39	2155		946	-1629	-2412	-93	-78	-4212
947	1333	918	48	44	2343		947	-1577	-2362	-93	-73	-4105
948	1480	1061	49	55	2645		948	-1554	-2302	-90	-68	-4014
949	1583	1138	57	58	2836		949	-1472	-2248	-88	-68	-3876
950	1597	1299	53	58	3007		950	-1350	-2109	-87	-59	-3605
951	1720	1308	53	52	3133		951	-1106	-1972	-85	-55	-3218
952	1742	1330	51	54	3177		952	-1063	-1751	-82	-51	-2947
953	1772	1361	51	56	3240		953	-1047	-1632	-76	-42	-2797
954	1804	1369	51	58	3282		954	-973	-1592	-74	-41	-2680
955	1818	1356	50	57	3281		955	-934	-1497	-72	-40	-2543
956	1887	1388	50	55	3380		956	-818	-1470	-72	-41	-2401
957	1762	1799	49	57	3667		957	-573	-1464	-74	-36	-2147
958	1978	1953	48	56	4035		958	-579	-667	-76	-36	-1358
959	3206	2078	45	55	5384		959	-627	-685	-26	-31	-1369
960	3203	2123	45	55	5426		960	-665	-715	-28	-30	-1438
961	3162	2109	36	60	5367		961	-635	-737	-26	-32	-1430
962	3286	2217	43	63	5609		962	-848	-1038	-38	-32	-1956
963	3756	3598	48	140	7542		963	-878	-1251	-38	-38	-2205
964	4314	3915	87	222	8538		964	-1004	-1217	-37	-42	-2300
965	4575	7853	187	525	13140		965	-1039	-1241	-36	-42	-2358
966	6125	10926	275	916	18242		966	-1161	-1379	-36	-40	-2616
967	7953	15539	356	1014	24862		967	-1414	-1406	-36	-39	-2895
968	16691	23286	380	1023	41380		968	-1432	-1406	-36	-42	-2916
969	24674	24151	384	1054	50263		969	-1424	-1452	-42	-77	-2995
970	28163	24476	393	1086	54118		970	-1438	-1544	-51	-98	-3131
971	29195	25140	416	1145	55896		971	-1462	-1609	-55	-104	-3230
972	29592	25690	441	1221	56944		972	-1776	-1810	-63	-104	-3753
973	29581	25689	445	1221	56936		973	-8652	-5298	-68	-103	-14121
974	30532	26453	459	1247	58691		974	-8855	-5286	-67	-117	-14325
975	35293	28644	481	1474	65892		975	-8818	-5278	-68	-118	-14282
976	35481	28847	527	1489	66344		976	-8808	-5524	-71	-128	-14531
977	35507	29083	537	1488	66615		977	-8807	-5530	-73	-129	-14539
978	35433	29118	537	1488	66576		978	-8947	-5603	-121	-144	-14815
979	35325	28796	543	1522	66186		979	-9162	-5699	-124	-153	-15138
980	34103	28654	559	1532	64848		980	-9098	-5651	-130	-154	-15033
981	34013	28591	566	1530	64700		981	-9338	-6081	-142	-182	-15743
982	34017	28616	570	1532	64735		982	-9570	-6349	-142	-194	-16255
983	33903	28605	570	1535	64613		983	-10569	-7340	-154	-237	-18300
984	33451	28501	570	1535	64057		984	-10736	-7112	-154	-238	-18240
985	32876	27145	565	1532	62118		985	-11184	-7429	-157	-254	-19024
986	32590	26821	561	1530	61502		986	-11223	-7512	-153	-248	-19136
987	30759	22825	523	1454	55561		987	-11119	-7530	-161	-245	-19055
988	28925	19510	423	1373	50231		988	-10907	-7512	-162	-251	-18832
989	20117	14925	330	1072	36444		989	-10865	-7510	-165	-251	-18791
990	11995	7239	248	684	20166		990	-11050	-7715	-166	-258	-19189
991	8421	6279	222	586	15508		991	-11108	-7788	-170	-268	-19334
992	7392	5820	217	576	14005		992	-11135	-7682	-168	-265	-19250
993	6875	5057	207	538	12677		993	-10899	-7661	-160	-238	-18958
994	6842	4298	183	505	11828		994	-4036	-7484	-157	-225	-11902
995	5861	4263	152	440	10716		995	-3910	-4181	-181	-492	-8764
996	1068	3509	147	354	5078		996	-4052	-4249	-179	-497	-8977
997	858	1290	133	352	2633		997	-4149	-4293	-184	-499	-9125
998	754	1075	108	321	2258		998	-4203	-4208	-186	-500	-9097
999	575	837	62	93	1567		999	-4131	-4278	-186	-503	-9098
1000	466	753	52	76	1347		1000	-3993	-4265	-186	-493	-8937
1001	451	652	52	76	1231		1001	-4240	-4373	-139	-498	-9250
1002	451	635	46	73	1205		1002	-4061	-4589	-142	-491	-9283
1003	409	596	29	39	1073		1003	-3887	-4397	-137	-510	-8931
1004	398	510	22	29	959		1004	-2734	-4114	-127	-509	-7484
1005	381	502	17	29	929		1005	-2481	-3095	-122	-476	-6174
1006	331	480	17	27	855		1006	-1884	-2998	-106	-464	-5452
1007	279	446	15	22	762		1007	-1799	-2369	-103	-420	-4691
1008	254	429	13	21	717		1008	-1772	-2236	-88	-416	-4512
1009	228	384	12	19	643		1009	-1714	-2182	-88	-397	-4381
1010	185	320	10	18	533		1010	-1683	-2026	-79	-394	-4182
1011	166	278	9	17	470		1011	-1487	-1990	-76	-391	-3944
1012	143	157	7	16	323		1012	-1378	-1786	-74	-382	-3620
1013	95	144	6	14	259		1013	-1329	-1729	-73	-382	-3513
1014	84	125	5	9	223		1014	-1340	-1833	-109	-382	-3664
1015	81	119	5	7	212		1015	-1313	-1788	-107	-373	-3581
1016	80	114	4	6	204		1016	-1201	-1770	-106	-373	-3450
1017	80	112	5	14	211		1017	-1273	-1700	-106	-365	-3444
1018	80	152	8	21	261		1018	-1236	-1699	-77	-362	-3374
1019	190	343	10	22	565		1019	-1171	-1663	-74	-91	-2999
1020	408	434	12	22	876		1020	-1079	-1507	-72	-90	-2748
1021	531	518	16	60	1125		1021	-1003	-1455	-69	-90	-2617
1022	705	654	22	73	1454		1022	-799	-1469	-72	-95	-2435
1023	801	814	26	81	1722		1023	-937	-1854	-110	-132	-3033
1024	993	862	35	127	2017		1024	-1365	-2446	-111	-132	-4054
1025	1070	1425	140	134	2769		1025	-1836	-2795	-107	-135	-4873
1026	1372	3750	144	138	5404		1026	-1952	-2819	-110	-128	-5009
1027	3195	3839	145	142	7321		1027	-4977	-5992	-130	-139	-11238
1028	3314	3963	154	149	7580		1028	-4986	-5994	-131	-139	-11250
1029	3404	4238	160	150	7952		1029	-5012	-6022	-140	-139	-11313
1030	3667	4392	161	164	8384		1030	-5038	-6277	-140	-141	-11596
1031	4047	4405	317	291	9060		1031	-5210	-6279	-143	-142	-11774
1032	4076	5106	335	296	9813		1032	-5215	-6337	-143	-143	-11838
1033	4805	6833	339	298	12275		1033	-5260	-6338	-143	-143	-11884
1034	6250	6873	350	344	13817		1034	-5278	-6342	-143	-143	-11906
1035	6256	6896	350	345	13847		1035	-5187	-6239	-142	-141	-11709
1036	6271	6912	350	346	13879		1036	-5185	-6088	-142	-140	-11555
1037	6283	6926	351	347	13907		1037	-5194	-6157	-102	-145	-11598
1038	6298	6976	353	352	13979		1038	-5033	-6170	-101	-143	-11447
1039	6801	7001	355	357	14514		1039	-5055	-6184	-106	-141	-11486
1040	6954	6925	360	361	14600		1040	-5058	-6157	-106	-145	-11466
1041	6745	6751	356	353	14205		1041	-5109	-6168	-106	-145	-11528
1042	6772	6711	356	364	14203		1042	-5309	-6309	-115	-149	-11882
1043	6716	6749	402	400	14267		1043	-5384	-6321	-118	-181	-12004
1044	6825	8619	443	441	16328		1044	-5973	-6785	-125	-182	-13065
1045	8142	9465	478	443	18528		1045	-6379	-7744	-128	-182	-14433
1046	8260	9560	486	472	18778		1046	-7393	-7874	-109	-162	-15538
1047	7962	9472	488	473	18395		1047	-7599	-7257	-107	-122	-15085
1048	7218	10679	457	431	18785		1048	-4817	-7214	-107	-124	-12262
1049	7802	10689	453	429	19373		1049	-4811	-4024	-102	-116	-9053
1050	8183	10588	462	429	19662		1050	-4849	-4110	-78	-115	-9152
1051	7961	10698	466	437	19562		1051	-4862	-4128	-77	-80	-9147
1052	7656	10714	465	432	19267		1052	-4726	-3900	-72	-83	-8781
1053	7833	11053	466	434	19786		1053	-4732	-3919	-72	-84	-8807
1054	7170	10377	312	420	18279		1054	-4716	-3917	-70	-84	-8787
1055	5804	8735	295	295	15129		1055	-4726	-3988	-72	-89	-8875
1056	5842	8764	291	291	15188		1056	-4757	-4011	-72	-91	-8931
1057	5870	8793	281	293	15237		1057	-4780	-4034	-73	-91	-8978
1058	5883	8792	284	247	15206		1058	-4819	-4122	-74	-91	-9106
1059	5901	8831	289	249	15270		1059	-4857	-4132	-74	-110	-9173
1060	5474	9027	292	251	15044		1060	-4900	-4117	-85	-173	-9275
1061	5312	9152	289	253	15006		1061	-4902	-4899	-171	-294	-10266
1062	5526	9153	288	250	15217		1062	-5466	-7016	-220	-352	-13054
1063	5379	9145	282	246	15052		1063	-9132	-8988	-253	-463	-18836
1064	5276	9110	280	242	14908		1064	-16114	-11082	-337	-688	-28221
1065	5088	8993	281	242	14604		1065	-18593	-14604	-391	-715	-34303
1066	3602	7009	234	224	11069		1066	-21082	-16222	-405	-763	-38472
1067	3389	6004	189	185	9767		1067	-25761	-15378	-439	-781	-42359
1068	3388	5858	148	145	9539		1068	-26464	-15849	-486	-788	-43587
1069	2315	5356	141	106	7918		1069	-26219	-15846	-466	-792	-43323
1070	1620	1918	132	66	3736		1070	-26305	-15939	-473	-794	-43511
1071	1193	1852	58	58	3161		1071	-26607	-17709	-487	-831	-45634
1072	1176	1876	58	53	3163		1072	-26709	-17694	-488	-829	-45720
1073	1126	1511	49	47	2733		1073	-26679	-17659	-490	-828	-45656
1074	929	1344	36	45	2354		1074	-26704	-17657	-491	-828	-45680
1075	865	990	33	33	1921		1075	-26748	-17710	-494	-841	-45793
1076	789	1162	32	31	2014		1076	-27275	-17857	-495	-859	-46486
1077	1003	1177	30	28	2238		1077	-27448	-18051	-503	-872	-46874
1078	1059	1120	31	44	2254		1078	-28832	-20528	-504	-927	-50791
1079	1042	1117	36	43	2238		1079	-29635	-20911	-511	-934	-51991
1080	1024	1250	35	45	2354		1080	-30751	-21246	-517	-938	-53452
1081	1195	1205	35	41	2476		1081	-31354	-21805	-526	-957	-54642
1082	1110	1065	32	46	2253		1082	-31409	-21890	-531	-966	-54796
1083	1042	977	30	59	2108		1083	-30885	-21116	-522	-947	-53470
1084	1069	1072	36	56	2233		1084	-27212	-19075	-437	-886	-47610
1085	1205	2845	42	58	4150		1085	-20129	-17093	-383	-762	-38367
1086	2322	2899	47	59	5327		1086	-16838	-14879	-349	-701	-32767
1087	2392	2935	49	98	5474		1087	-13495	-11446	-262	-594	-25797
1088	2579	3144	88	108	5919		1088	-7569	-9380	-199	-364	-17512
1089	2628	3921	90	108	6747		1089	-6599	-8687	-179	-338	-15803
1090	2750	3921	91	108	6870		1090	-6601	-7254	-140	-281	-14276
1091	2880	3966	93	108	7047		1091	-6529	-7334	-84	-233	-14180
1092	2848	3880	92	108	6928		1092	-6168	-7236	-84	-227	-13715
1093	2826	3862	91	112	6891		1093	-6037	-5491	-77	-224	-11829
1094	2816	3908	91	111	6926		1094	-6057	-5433	-64	-226	-11780
1095	2857	3951	91	111	7010		1095	-6031	-5446	-62	-189	-11728
1096	2944	3966	93	113	7116		1096	-5991	-5453	-60	-189	-11693
1097	2988	4049	96	113	7246		1097	-5561	-5423	-60	-189	-11233
1098	2752	3878	94	113	6837		1098	-5439	-5308	-53	-191	-10991
1099	2676	3811	93	113	6693		1099	-4117	-5104	-55	-173	-9449
1100	2682	3879	93	113	6767		1100	-3369	-2656	-46	-151	-6222
1101	2712	3834	91	113	6750		1101	-2218	-2250	-43	-137	-4648
1102	2466	3695	86	97	6344		1102	-1490	-1824	-36	-80	-3430
1103	2458	3687	86	96	6327		1103	-1424	-1183	-29	-67	-2703
1104	2299	3578	83	93	6053		1104	-1322	-1099	-19	-61	-2501
1105	2269	3516	81	93	5959		1105	-1112	-955	-14	-42	-2123
1106	2117	3419	79	88	5703		1106	-1080	-839	-12	-33	-1964
1107	970	1629	73	72	2744		1107	-1041	-829	-10	-33	-1913
1108	868	1555	66	72	2561		1108	-978	-798	-10	-31	-1817
1109	670	1512	61	67	2310		1109	-657	-658	-10	-29	-1354
1110	614	1281	59	64	2018		1110	-605	-567	-10	-36	-1218
1111	487	497	17	24	1025		1111	-589	-509	-12	-35	-1145
1112	350	495	14	14	873		1112	-578	-570	-16	-37	-1201
1113	334	450	13	14	811		1113	-599	-546	-15	-40	-1200
1114	331	435	11	14	791		1114	-600	-540	-15	-41	-1196
1115	317	449	8	16	790		1115	-608	-703	-16	-42	-1369
1116	301	483	9	17	810		1116	-2229	-1154	-29	-42	-3454
1117	510	798	10	18	1336		1117	-2579	-1769	-27	-39	-4414
1118	999	884	12	19	1914		1118	-2724	-1866	-27	-39	-4656
1119	1146	1038	14	27	2225		1119	-2683	-1893	-28	-40	-4644
1120	1444	1076	14	39	2573		1120	-2636	-1842	-33	-53	-4564
1121	1471	1108	17	40	2636		1121	-2841	-2093	-90	-149	-5173
1122	1434	1061	17	39	2551		1122	-2788	-2065	-93	-153	-5099
1123	1474	1114	22	47	2657		1123	-4408	-2836	-105	-198	-7547
1124	1479	1146	22	51	2698		1124	-4515	-2940	-109	-207	-7771
1125	1505	1157	22	51	2735		1125	-4768	-3475	-112	-217	-8572
1126	1511	1166	22	51	2750		1126	-5241	-4077	-115	-256	-9689
1127	1557	1178	22	53	2810		1127	-6669	-4539	-125	-265	-11598
1128	1573	1194	22	53	2842		1128	-6761	-4671	-127	-266	-11825
1129	1602	1247	22	55	2926		1129	-7090	-4943	-129	-270	-12432
1130	1673	1254	22	55	3004		1130	-7153	-4970	-132	-271	-12526
1131	1678	1262	22	57	3019		1131	-7155	-4975	-132	-273	-12535
1132	1679	1269	22	57	3027		1132	-7181	-5001	-137	-281	-12600
1133	1681	1288	22	57	3048		1133	-7280	-5183	-145	-288	-12896
1134	1720	1292	22	57	3091		1134	-12254	-10211	-316	-656	-23437
1135	1728	1298	22	58	3106		1135	-13541	-11234	-504	-690	-25969
1136	1748	1330	22	66	3166		1136	-13770	-11602	-505	-695	-26572
1137	1820	1325	29	67	3241		1137	-12265	-11459	-507	-693	-24924
1138	1526	1277	28	67	2898		1138	-11963	-11025	-509	-698	-24195
1139	1192	1007	26	65	2290		1139	-11694	-10437	-500	-696	-23327
1140	1055	905	25	62	2047		1140	-11686	-10397	-501	-691	-23275
1141	744	694	24	57	1519		1141	-11781	-10576	-503	-697	-23557
1142	711	714	23	58	1506		1142	-11498	-10536	-502	-693	-23229
1143	835	701	31	55	1622		1143	-11526	-10259	-496	-691	-22972
1144	952	1364	45	72	2433		1144	-9942	-10268	-442	-681	-21333
1145	1382	1608	50	74	3114		1145	-9838	-9499	-436	-588	-20361
1146	1498	1685	51	82	3316		1146	-9585	-9409	-425	-597	-20016
1147	1697	1739	51	77	3564		1147	-9450	-9061	-448	-568	-19527
1148	2265	1852	62	75	4254		1148	-8423	-8804	-449	-577	-18253
1149	2406	1894	65	102	4467		1149	-8391	-8428	-449	-570	-17838
1150	2526	1927	85	102	4640		1150	-8114	-8330	-440	-536	-17420
1151	2591	1943	85	104	4723		1151	-9396	-8897	-456	-556	-19305
1152	2651	1948	89	113	4801		1152	-11834	-11975	-519	-695	-25023
1153	2691	2148	95	125	5059		1153	-15302	-13110	-524	-703	-29639
1154	3162	3345	108	132	6747		1154	-15478	-13130	-524	-702	-29834
1155	4498	4238	109	130	8975		1155	-10517	-12957	-519	-702	-24695
1156	5057	4351	109	130	9647		1156	-9296	-7892	-517	-697	-18402
1157	5204	4354	109	134	9801		1157	-9042	-6851	-344	-691	-16928
1158	5110	4389	111	141	9751		1158	-8916	-6481	-152	-314	-15863
1159	5146	4385	113	148	9792		1159	-8836	-6416	-150	-277	-15679
1160	4970	4409	107	142	9628		1160	-8830	-6384	-148	-270	-15632
1161	4960	4354	107	141	9562		1161	-8798	-6336	-144	-268	-15546
1162	4960	4358	107	141	9566		1162	-8670	-6247	-140	-262	-15319
1163	4954	4340	107	141	9542		1163	-8639	-5996	-138	-259	-15032
1164	4822	4257	106	145	9330		1164	-8608	-5998	-136	-259	-15001
1165	4659	4205	102	146	9112		1165	-8575	-5968	-136	-253	-14932
1166	4216	3535	91	144	7986		1166	-8572	-5918	-136	-253	-14879
1167	4076	3238	74	138	7526		1167	-8594	-5924	-133	-254	-14905
1168	3871	3120	69	107	7167		1168	-8262	-5928	-133	-252	-14575
1169	3269	3103	67	104	6543		1169	-8733	-6555	-135	-254	-15677
1170	3134	3006	67	95	6302		1170	-8935	-6318	-108	-241	-15602
1171	2998	2955	56	92	6101		1171	-8904	-6238	-104	-225	-15471
1172	2865	2910	53	92	5920		1172	-7606	-6235	-105	-210	-14156
1173	2800	2866	34	69	5769		1173	-5246	-5465	-105	-218	-11034
1174	2865	2951	36	76	5928		1174	-1757	-2373	-94	-225	-4449
1175	2467	2829	32	76	5404		1175	-1476	-1234	-30	-196	-2936
1176	1146	1719	29	76	2970		1176	-1638	-1256	-22	-68	-2984
1177	614	872	18	65	1569		1177	-1614	-1270	-23	-57	-2964
1178	486	774	18	62	1340		1178	-1670	-1297	-23	-59	-3049
1179	515	799	19	63	1396		1179	-1901	-1330	-18	-64	-3313
1180	574	861	22	69	1526		1180	-1916	-1382	-19	-63	-3380
1181	656	929	27	70	1682		1181	-1920	-1390	-19	-62	-3391
1182	655	1250	28	71	2004		1182	-1924	-1401	-19	-62	-3406
1183	830	1325	35	73	2263		1183	-1943	-1410	-19	-62	-3434
1184	909	1389	36	73	2407		1184	-1950	-1410	-19	-62	-3441
1185	1093	1733	39	80	2945		1185	-1947	-1410	-19	-62	-3438
1186	1310	1823	46	83	3262		1186	-1944	-1408	-19	-62	-3433
1187	1362	2011	46	83	3502		1187	-1942	-1403	-19	-62	-3426
1188	1388	1994	46	79	3507		1188	-1920	-1403	-19	-61	-3403
1189	1401	2001	47	76	3525		1189	-1914	-1395	-20	-61	-3390
1190	1391	2014	47	75	3527		1190	-1042	-1377	-20	-61	-2500
1191	1388	1969	47	75	3479		1191	-787	-568	-20	-61	-1436
1192	1377	1946	44	76	3443		1192	-771	-518	-38	-63	-1390
1193	1439	1977	52	81	3549		1193	-761	-514	-39	-59	-1373
1194	1495	2097	54	84	3730		1194	-682	-485	-39	-57	-1263
1195	1517	2112	56	99	3784		1195	-679	-431	-36	-58	-1204
1196	1468	2060	56	112	3696		1196	-688	-432	-36	-55	-1211
1197	1458	2424	64	115	4061		1197	-519	-487	-29	-44	-1079
1198	1580	2956	75	118	4729		1198	-544	-496	-28	-34	-1102
1199	1652	2913	77	118	4760		1199	-508	-527	-37	-111	-1183
1200	1713	3108	83	115	5019		1200	-315	-565	-40	-103	-1023
1201	1899	3350	94	148	5491		1201	-322	-571	-43	-102	-1038
1202	1850	3242	95	147	5334		1202	-418	-704	-44	-100	-1266
1203	1836	3206	95	154	5291		1203	-1403	-911	-55	-100	-2469
1204	1959	2995	102	151	5207		1204	-1429	-973	-59	-109	-2570
1205	2142	4693	226	164	7225		1205	-1443	-987	-60	-111	-2601
1206	3731	5731	226	577	10265		1206	-1521	-1069	-61	-113	-2764
1207	4605	5892	387	572	11456		1207	-1730	-1839	-121	-158	-3848
1208	4749	7043	388	610	12790		1208	-1791	-1926	-125	-162	-4004
1209	5738	7061	424	725	13948		1209	-2047	-2161	-126	-174	-4508
1210	5774	7491	443	754	14462		1210	-3766	-2505	-138	-193	-6602
1211	8339	8935	473	797	18544		1211	-4584	-3501	-152	-232	-8469
1212	10519	10431	504	810	22264		1212	-5149	-3690	-175	-237	-9251
1213	13488	13671	537	860	28556		1213	-5350	-3864	-178	-243	-9635
1214	15717	13964	558	958	31197		1214	-5411	-3844	-179	-244	-9678
1215	15862	14236	588	975	31661		1215	-5444	-3869	-159	-245	-9717
1216	16164	14897	606	1000	32667		1216	-6187	-4477	-174	-254	-11092
1217	16787	15514	605	1047	33953		1217	-6257	-4604	-175	-257	-11293
1218	17117	15848	617	1116	34698		1218	-6365	-4745	-175	-259	-11544
1219	17125	15723	667	1105	34620		1219	-6621	-5000	-177	-259	-12057
1220	17138	17270	659	1092	36159		1220	-6715	-5034	-179	-262	-12190
1221	19089	17353	652	1087	38181		1221	-6692	-4990	-181	-267	-12130
1222	18905	17273	658	1079	37915		1222	-6727	-5171	-185	-282	-12365
1223	18851	17006	650	1075	37582		1223	-7073	-5567	-189	-221	-13050
1224	18857	17014	639	1072	37582		1224	-7004	-5853	-191	-233	-13281
1225	18635	17025	645	1039	37344		1225	-7073	-5755	-190	-236	-13254
1226	18642	16877	645	1040	37204		1226	-7206	-5791	-179	-242	-13418
1227	16885	15059	631	1034	33609		1227	-7191	-5978	-176	-249	-13594
1228	15826	14064	506	1032	31428		1228	-7034	-5944	-176	-241	-13395
1229	15652	13640	498	1014	30804		1229	-7024	-5227	-179	-243	-12673
1230	14840	12437	337	597	28211		1230	-6857	-5219	-120	-245	-12441
1231	14812	12247	335	600	27994		1231	-5253	-5020	-117	-203	-10593
1232	12256	11844	298	561	24959		1232	-5254	-5272	-129	-240	-10895
1233	10070	10546	280	440	21336		1233	-4732	-4307	-120	-229	-9388
1234	7200	9039	250	412	16901		1234	-4552	-4161	-106	-214	-9033
1235	4972	5806	218	370	11366		1235	-5595	-4373	-93	-242	-10303
1236	4770	5529	185	362	10846		1236	-5772	-4509	-99	-249	-10629
1237	4419	5233	185	313	10150		1237	-5082	-4580	-101	-251	-10014
1238	3786	4735	155	215	8891		1238	-5156	-4162	-102	-251	-9671
1239	3497	4085	129	198	7909		1239	-6066	-4573	-94	-266	-10999
1240	3334	3708	128	172	7342		1240	-5752	-4474	-94	-256	-10576
1241	3355	3385	114	120	6974		1241	-5924	-4382	-96	-252	-10654
1242	1303	1213	63	48	2627		1242	-6000	-4328	-93	-250	-10671
1243	1202	1115	61	44	2422		1243	-6116	-4344	-92	-248	-10800
1244	1229	983	57	43	2312		1244	-5671	-4074	-90	-245	-10080
1245	1221	975	49	42	2287		1245	-4752	-3596	-77	-241	-8666
1246	1134	975	51	40	2200		1246	-4642	-3126	-69	-225	-8062
1247	959	940	50	42	1991		1247	-4487	-3008	-64	-210	-7769
1248	976	885	42	47	1950		1248	-4426	-2904	-63	-195	-7588
1249	944	878	45	62	1929		1249	-4403	-2740	-62	-192	-7397
1250	923	818	59	69	1869		1250	-4801	-3089	-61	-186	-8137
1251	844	2084	74	72	3074		1251	-4732	-3053	-61	-173	-8019
1252	1540	2370	83	74	4067		1252	-4629	-3014	-58	-170	-7871
1253	1725	2617	87	90	4519		1253	-3837	-2983	-57	-167	-7044
1254	2010	2685	92	91	4878		1254	-3791	-2405	-56	-184	-6436
1255	2147	3030	86	83	5346		1255	-3790	-2381	-48	-181	-6400
1256	2858	3105	86	87	6136		1256	-2661	-2498	-46	-142	-5347
1257	2895	3105	90	86	6176		1257	-2495	-2115	-46	-141	-4797
1258	2845	3148	90	82	6165		1258	-2455	-1949	-37	-137	-4578
1259	2872	3144	90	81	6187		1259	-2336	-1935	-32	-75	-4378
1260	2789	2862	69	77	5797		1260	-1306	-1759	-29	-63	-3157
1261	2789	2868	71	77	5805		1261	-1377	-1376	-27	-56	-2836
1262	2647	2920	71	77	5715		1262	-1198	-1379	-19	-58	-2654
1263	2679	2929	71	77	5756		1263	-1281	-1342	-27	-46	-2696
1264	2693	2934	71	77	5775		1264	-1309	-1627	-25	-60	-3021
1265	2666	2927	71	77	5741		1265	-1453	-1834	-30	-75	-3392
1266	2662	2925	71	77	5735		1266	-1548	-1891	-29	-81	-3549
1267	2664	2934	71	78	5747		1267	-1583	-2027	-32	-95	-3737
1268	2571	2906	68	77	5622		1268	-2198	-2830	-62	-127	-5217
1269	2540	2876	66	76	5558		1269	-4093	-7312	-116	-254	-11775
1270	2540	2867	66	76	5549		1270	-15567	-11077	-273	-928	-27845
1271	2547	2867	66	74	5554		1271	-15354	-11868	-287	-937	-28446
1272	2495	2818	61	67	5441		1272	-15347	-11544	-288	-937	-28116
1273	1779	1492	47	49	3367		1273	-15406	-11579	-288	-937	-28210
1274	1616	1168	30	38	2852		1274	-15384	-11540	-287	-937	-28148
1275	1319	906	21	34	2280		1275	-15381	-11534	-286	-936	-28137
1276	1084	823	17	31	1955		1276	-15363	-11520	-286	-936	-28105
1277	307	330	11	15	663		1277	-15350	-11513	-286	-935	-28084
1278	278	255	11	10	554		1278	-15298	-11354	-281	-914	-27847
1279	248	249	11	10	518		1279	-15281	-11347	-280	-914	-27822
1280	205	189	7	5	406		1280	-15250	-11363	-280	-912	-27805
1281	204	183	7	5	399		1281	-15258	-11290	-278	-912	-27738
1282	203	177	7	5	392		1282	-15292	-11441	-275	-913	-27921
1283	218	184	7	5	414		1283	-15300	-11344	-275	-909	-27828
1284	260	173	7	6	446		1284	-15144	-11302	-275	-909	-27630
1285	307	252	11	12	582		1285	-14950	-11126	-275	-908	-27259
1286	381	363	13	25	782		1286	-14852	-10847	-266	-905	-26870
1287	461	459	16	33	969		1287	-14776	-10616	-265	-900	-26557
1288	537	848	18	37	1440		1288	-14752	-10595	-261	-890	-26498
1289	768	985	21	37	1811		1289	-14175	-10632	-270	-883	-25960
1290	928	1295	28	43	2294		1290	-12319	-9964	-274	-887	-23444
1291	1292	1356	29	44	2721		1291	-998	-5572	-244	-874	-7688
1292	1300	1372	29	46	2747		1292	-772	-1813	-190	-842	-3617
1293	1240	1377	29	54	2700		1293	-768	-988	-33	-714	-2503
1294	1242	1389	31	59	2721		1294	-924	-983	-26	-40	-1973
1295	1235	1425	31	61	2752		1295	-1181	-1062	-27	-33	-2303
1296	1355	1546	36	61	2998		1296	-2532	-1325	-35	-32	-3924
1297	1520	1724	36	62	3342		1297	-2559	-1381	-36	-37	-4013
1298	2105	1724	36	62	3927		1298	-2680	-1531	-62	-48	-4321
1299	2137	1752	35	63	3987		1299	-2716	-1632	-63	-53	-4464
1300	2206	2028	41	64	4339		1300	-2767	-1668	-64	-55	-4554
1301	2272	2056	41	64	4433		1301	-2829	-1730	-64	-60	-4683
1302	2321	2063	40	65	4489		1302	-2814	-1711	-64	-62	-4651
1303	2329	2086	42	69	4526		1303	-2703	-1719	-65	-62	-4549
1304	2333	2090	44	70	4537		1304	-2773	-1920	-65	-62	-4820
1305	2282	2148	44	70	4544		1305	-2770	-1847	-64	-63	-4744
1306	2291	2135	44	71	4541		1306	-2769	-1858	-65	-66	-4758
1307	2228	2050	41	71	4390		1307	-2756	-1936	-69	-66	-4827
1308	2271	3117	39	77	5504		1308	-2835	-1976	-69	-67	-4947
1309	2905	3116	40	86	6147		1309	-2939	-2263	-69	-85	-5356
1310	2715	2772	45	73	5605		1310	-3010	-2282	-71	-87	-5450
1311	2611	2977	46	92	5726		1311	-2991	-2169	-74	-94	-5328
1312	2481	2700	63	104	5348		1312	-2935	-2091	-92	-133	-5251
1313	2519	4682	66	116	7383		1313	-3091	-2318	-95	-137	-5641
1314	3916	5219	74	137	9346		1314	-4764	-2768	-117	-162	-7811
1315	4099	5283	76	135	9593		1315	-5373	-3913	-133	-171	-9590
1316	4174	5340	76	133	9723		1316	-5320	-4042	-133	-172	-9667
1317	4129	5353	76	125	9683		1317	-4031	-3988	-128	-177	-8324
1318	4111	5295	76	141	9623		1318	-4507	-4135	-128	-177	-8947
1319	3657	5222	86	162	9127		1319	-4485	-4167	-120	-175	-8947
1320	3680	5611	90	168	9549		1320	-4501	-4018	-119	-174	-8812
1321	4955	5773	96	174	10998		1321	-4455	-3935	-97	-171	-8658
1322	5104	5570	110	188	10972		1322	-4396	-3913	-97	-165	-8571
1323	5179	6026	133	193	11531		1323	-4398	-3874	-96	-160	-8528
1324	5316	6265	135	222	11938		1324	-4531	-4137	-102	-160	-8930
1325	5519	6330	146	228	12223		1325	-4485	-4205	-104	-159	-8953
1326	5762	6562	156	236	12716		1326	-4526	-3869	-103	-159	-8657
1327	5843	6663	157	236	12899		1327	-4541	-3901	-104	-163	-8709
1328	6010	6749	162	239	13160		1328	-4541	-3893	-105	-164	-8703
1329	5955	6822	163	242	13182		1329	-4471	-3878	-105	-168	-8622
1330	5378	5692	164	242	11476		1330	-4404	-3820	-104	-167	-8495
1331	5422	5826	163	245	11656		1331	-4319	-3556	-104	-168	-8147
1332	5369	5783	160	237	11549		1332	-4368	-3643	-105	-168	-8284
1333	5138	5435	152	222	10947		1333	-4644	-3843	-111	-160	-8758
1334	5096	5443	149	230	10918		1334	-4563	-3873	-108	-161	-8705
1335	3881	3513	147	264	7805		1335	-3225	-3780	-85	-165	-7255
1336	3722	3045	144	251	7162		1336	-3074	-3572	-87	-136	-6869
1337	4234	3319	136	241	7930		1337	-2991	-2518	-67	-126	-5702
1338	6402	3329	134	221	10086		1338	-3017	-2347	-51	-91	-5506
1339	6453	3266	141	222	10082		1339	-2588	-2335	-52	-85	-5060
1340	6328	3344	140	223	10035		1340	-2502	-1940	-50	-85	-4577
1341	6448	3256	139	225	10068		1341	-2460	-1862	-48	-81	-4451
1342	5122	2953	130	206	8411		1342	-2496	-1896	-48	-81	-4521
1343	4980	2855	132	183	8150		1343	-2527	-1927	-48	-82	-4584
1344	4905	2852	127	178	8062		1344	-2589	-1958	-44	-86	-4677
1345	5072	2583	123	259	8037		1345	-2451	-1963	-44	-87	-4545
1346	4864	2379	99	246	7588		1346	-2322	-1719	-47	-83	-4171
1347	4791	3449	110	250	8600		1347	-2413	-1708	-44	-87	-4252
1348	8243	3534	112	257	12146		1348	-2403	-1687	-43	-85	-4218
1349	8605	4442	162	329	13538		1349	-2394	-1662	-44	-83	-4183
1350	9081	6448	265	363	16157		1350	-2389	-1682	-47	-84	-4202
1351	12000	8642	320	378	21340		1351	-2352	-1638	-47	-80	-4117
1352	15248	9831	330	407	25816		1352	-2367	-1626	-49	-83	-4125
1353	15762	9839	343	429	26373		1353	-2334	-1664	-47	-78	-4123
1354	15847	10193	350	488	26878		1354	-2126	-1615	-49	-81	-3871
1355	16477	11311	461	528	28777		1355	-2144	-1464	-50	-83	-3741
1356	18851	14657	513	737	34758		1356	-2038	-1541	-48	-84	-3711
1357	20463	16135	618	874	38090		1357	-1615	-1458	-48	-86	-3207
1358	20323	16903	794	900	38920		1358	-1642	-1343	-49	-84	-3118
1359	18172	16858	800	851	36681		1359	-2044	-1711	-39	-82	-3876
1360	18283	17076	805	857	37021		1360	-2175	-1715	-38	-67	-3995
1361	19308	17417	817	869	38411		1361	-2191	-1659	-38	-67	-3955
1362	19234	17356	815	864	38269		1362	-2303	-1720	-41	-68	-4132
1363	19237	17356	814	863	38270		1363	-2279	-1762	-41	-64	-4146
1364	19232	17268	816	866	38182		1364	-2298	-1771	-42	-70	-4181
1365	19195	17230	811	865	38101		1365	-2653	-2118	-48	-82	-4901
1366	18922	17169	806	864	37761		1366	-2799	-2234	-54	-87	-5174
1367	18910	16956	808	868	37542		1367	-2809	-2210	-56	-86	-5161
1368	18728	16963	799	873	37363		1368	-2698	-2192	-58	-82	-5030
1369	15219	15938	800	806	32763		1369	-2711	-2253	-55	-83	-5102
1370	14776	15829	796	810	32211		1370	-2876	-2272	-54	-82	-5284
1371	14438	16357	785	818	32398		1371	-2869	-2272	-58	-78	-5277
1372	13742	14469	744	828	29783		1372	-2852	-2267	-57	-80	-5256
1373	10870	12888	677	760	25195		1373	-3188	-2300	-55	-80	-5623
1374	11478	14166	635	908	27187		1374	-3199	-2294	-55	-78	-5626
1375	12926	14549	640	983	29098		1375	-3149	-2280	-53	-85	-5567
1376	12585	15370	660	1032	29647		1376	-3075	-2248	-53	-85	-5461
1377	11776	15057	740	1204	28777		1377	-2869	-2185	-52	-86	-5192
1378	10184	11855	635	1150	23824		1378	-2722	-2056	-50	-81	-4909
1379	9731	10304	583	1110	21728		1379	-2764	-2076	-49	-79	-4968
1380	9787	9496	479	903	20665		1380	-2284	-1941	-48	-77	-4350
1381	9565	9359	296	766	19986		1381	-2073	-1467	-43	-65	-3648
1382	8604	9093	284	735	18716		1382	-2045	-1437	-41	-64	-3587
1383	8634	9257	278	723	18892		1383	-1924	-1429	-40	-55	-3448
1384	8622	9192	266	714	18794		1384	-1908	-1355	-40	-54	-3357
1385	8556	9187	261	715	18719		1385	-1853	-1304	-37	-52	-3246
1386	8543	9169	261	713	18686		1386	-1468	-1289	-37	-52	-2846
1387	8573	9174	262	713	18722		1387	-1817	-916	-39	-54	-2826
1388	8694	9184	261	710	18849		1388	-1824	-829	-33	-57	-2743
1389	8766	9211	261	712	18950		1389	-1800	-868	-28	-59	-2755
1390	8707	9179	258	752	18896		1390	-1787	-928	-30	-56	-2801
1391	8630	9069	279	755	18733		1391	-1716	-996	-32	-59	-2803
1392	8444	10522	276	753	19995		1392	-2816	-1557	-40	-129	-4542
1393	7181	9005	269	738	17193		1393	-2861	-1556	-46	-134	-4597
1394	6832	8805	270	738	16645		1394	-2496	-1783	-53	-144	-4476
1395	5732	8195	252	725	14904		1395	-2559	-1984	-54	-154	-4751
1396	4263	5988	215	687	11153		1396	-2689	-2128	-54	-156	-5027
1397	4135	5859	200	696	10890		1397	-2700	-2171	-55	-155	-5081
1398	2414	4753	204	532	7903		1398	-2723	-2139	-54	-156	-5072
1399	2393	4794	180	448	7815		1399	-2621	-2098	-53	-149	-4921
1400	3601	4948	99	374	9022		1400	-2450	-2075	-52	-147	-4724
1401	3744	5002	96	178	9020		1401	-2456	-1932	-53	-146	-4587
1402	3750	5010	97	172	9029		1402	-2476	-1955	-51	-149	-4631
1403	3695	4862	96	173	8826		1403	-2491	-1971	-53	-148	-4663
1404	3563	4839	87	171	8660		1404	-2583	-2069	-55	-154	-4861
1405	3559	4333	86	170	8148		1405	-2682	-2162	-58	-158	-5060
1406	3577	4324	86	167	8154		1406	-2694	-2191	-62	-176	-5123
1407	3584	4315	86	173	8158		1407	-2870	-2630	-95	-196	-5791
1408	3514	4318	86	175	8093		1408	-2561	-5412	-95	-203	-8271
1409	3404	4419	87	160	8070		1409	-2953	-5548	-95	-205	-8801
1410	3435	4455	84	162	8136		1410	-3113	-6691	-154	-233	-10191
1411	3445	4430	84	165	8124		1411	-3145	-6752	-157	-233	-10287
1412	3428	4434	83	165	8110		1412	-3149	-6834	-160	-225	-10368
1413	3409	4470	83	163	8125		1413	-2090	-6722	-156	-210	-9178
1414	2376	2810	62	122	5370		1414	-2050	-6127	-152	-214	-8543
1415	2264	2719	58	115	5156		1415	-2047	-6161	-147	-213	-8568
1416	2238	2690	56	110	5094		1416	-2060	-6241	-139	-154	-8594
1417	2176	2610	53	104	4943		1417	-2917	-6236	-135	-153	-9441
1418	2005	2295	50	99	4449		1418	-2952	-6256	-136	-151	-9495
1419	1966	1805	51	93	3915		1419	-4443	-6445	-142	-143	-11173
1420	2020	1789	49	84	3942		1420	-4547	-6418	-142	-139	-11246
1421	867	952	29	65	1913		1421	-4595	-6479	-142	-158	-11374
1422	603	632	20	39	1294		1422	-4594	-6505	-148	-159	-11406
1423	547	552	13	29	1141		1423	-4617	-6566	-150	-161	-11494
1424	550	537	10	21	1118		1424	-4618	-6561	-149	-160	-11488
1425	548	527	9	21	1105		1425	-4545	-6563	-147	-164	-11419
1426	546	540	9	21	1116		1426	-4637	-6831	-153	-168	-11789
1427	541	530	7	17	1095		1427	-4630	-6746	-151	-167	-11694
1428	544	528	8	19	1099		1428	-4411	-6716	-148	-161	-11436
1429	544	528	8	19	1099		1429	-4221	-6279	-144	-157	-10801
1430	544	576	8	21	1149		1430	-3842	-3526	-111	-143	-7622
1431	467	406	8	15	896		1431	-4649	-3386	-127	-234	-8396
1432	441	424	7	13	885		1432	-4609	-2211	-127	-231	-7178
1433	570	429	7	13	1019		1433	-4512	-2121	-65	-235	-6933
1434	575	414	7	20	1016		1434	-4640	-2403	-79	-213	-7335
1435	535	365	8	18	926		1435	-4669	-2392	-75	-220	-7356
1436	539	368	10	18	935		1436	-4680	-2390	-75	-218	-7363
1437	539	408	10	17	974		1437	-4641	-2451	-74	-218	-7384
1438	544	429	10	17	1000		1438	-4519	-2194	-73	-213	-6999
1439	1350	497	11	17	1875		1439	-4512	-1941	-73	-210	-6736
1440	1474	517	11	17	2019		1440	-2983	-1764	-65	-199	-5011
1441	1401	516	11	17	1945		1441	-2929	-1482	-63	-191	-4665
1442	1326	461	8	17	1812		1442	-2856	-1477	-55	-183	-4571
1443	1298	448	7	17	1770		1443	-2840	-1409	-53	-181	-4483
1444	1258	428	7	17	1710		1444	-2796	-1369	-53	-181	-4399
1445	1240	412	6	17	1675		1445	-2778	-1289	-47	-161	-4275
1446	1234	373	6	16	1629		1446	-2758	-1268	-45	-158	-4229
1447	1230	368	6	16	1620		1447	-2566	-1250	-45	-156	-4017
1448	1214	343	6	16	1579		1448	-2560	-884	-44	-155	-3643
1449	1204	339	6	15	1564		1449	-2556	-875	-36	-151	-3618
1450	1204	333	6	15	1558		1450	-2549	-873	-36	-143	-3601
1451	1186	329	5	15	1535		1451	-2499	-870	-36	-143	-3548
1452	1148	277	5	13	1443		1452	-1520	-808	-36	-143	-2507
1453	1129	277	5	13	1424		1453	-1515	-789	-36	-143	-2483
1454	992	202	5	11	1210		1454	-1489	-746	-19	-139	-2393
1455	985	188	5	11	1189		1455	-1301	-731	-19	-28	-2079
1456	962	181	5	11	1159		1456	-1264	-295	-19	-24	-1602
1457	954	171	5	11	1141		1457	-1245	-210	-2	-18	-1475
1458	952	163	4	2	1121		1458	-1159	-208	-2	-11	-1380
1459	940	116	2	1	1059		1459	-150	-107	-2	-2	-261
1460	132	90	1	0	223		1460	-82	-22	-2	-2	-108
1461	7	20	1	0	28		1461	-63	-16	0	-2	-81
1462	0	0	0	0	0		1462	0	0	0	0	0
1463	8	29	1	1	39		1463	-7	-5	0	-1	-13
1464	51	140	7	1	199		1464	-10	-6	0	-2	-18
1465	169	184	7	1	361		1465	-17	-7	0	-2	-26
1466	219	197	7	1	424		1466	-18	-7	0	-2	-27
1467	294	197	7	1	499		1467	-18	-8	-1	-2	-29
1468	299	216	7	5	527		1468	-19	-14	-3	-3	-39
1469	328	221	12	15	576		1469	-149	-63	-3	-7	-222
1470	330	266	13	16	625		1470	-169	-75	-4	-9	-257
1471	356	352	13	16	737		1471	-200	-187	-11	-12	-410
1472	423	384	13	18	838		1472	-239	-248	-11	-14	-512
1473	454	395	18	25	892		1473	-320	-344	-11	-14	-689
1474	481	550	20	27	1078		1474	-364	-400	-12	-18	-794
1475	567	747	20	30	1364		1475	-379	-407	-15	-18	-819
1476	661	786	22	32	1501		1476	-395	-515	-23	-32	-965
1477	703	803	35	34	1575		1477	-409	-546	-26	-32	-1013
1478	707	813	35	34	1589		1478	-593	-866	-28	-41	-1528
1479	726	854	35	35	1650		1479	-822	-978	-34	-56	-1890
1480	737	862	36	35	1670		1480	-1193	-1178	-42	-80	-2493
1481	744	867	36	35	1682		1481	-1272	-1430	-53	-91	-2846
1482	751	870	36	36	1693		1482	-1318	-1565	-54	-92	-3029
1483	754	875	36	36	1701		1483	-1452	-1651	-54	-93	-3250
1484	755	883	36	36	1710		1484	-1795	-1716	-56	-93	-3660
1485	718	857	36	37	1648		1485	-1838	-1755	-57	-94	-3744
1486	612	757	35	38	1442		1486	-1913	-1806	-57	-97	-3873
1487	568	736	29	38	1371		1487	-1932	-1830	-57	-96	-3915
1488	514	736	29	41	1320		1488	-1960	-1845	-57	-95	-3957
1489	540	793	29	41	1403		1489	-1981	-1856	-57	-101	-3995
1490	537	783	29	41	1390		1490	-1873	-1911	-62	-104	-3950
1491	559	795	29	42	1425		1491	-1907	-2104	-62	-107	-4180
1492	563	759	25	38	1385		1492	-1930	-2096	-62	-106	-4194
1493	521	712	24	28	1285		1493	-2334	-2007	-61	-102	-4504
1494	544	680	25	27	1276		1494	-2297	-1946	-54	-100	-4397
1495	519	670	25	27	1241		1495	-2253	-1850	-54	-97	-4254
1496	447	515	20	25	1007		1496	-2238	-1795	-54	-95	-4182
1497	353	318	18	18	707		1497	-2222	-1788	-53	-95	-4158
1498	311	279	18	16	624		1498	-2209	-1681	-50	-91	-4031
1499	307	262	16	13	598		1499	-2034	-1655	-42	-91	-3822
1500	291	252	3	11	557		1500	-1961	-1488	-41	-86	-3576
1501	280	211	3	9	503		1501	-1597	-1382	-39	-87	-3105
1502	274	204	3	9	490		1502	-1524	-1190	-33	-78	-2825
1503	267	199	2	8	476		1503	-1506	-948	-26	-64	-2544
1504	264	198	2	8	472		1504	-1453	-851	-21	-42	-2367
1505	295	211	3	9	518		1505	-1119	-778	-20	-33	-1950
1506	376	230	7	12	625		1506	-1092	-732	-20	-33	-1877
1507	407	247	8	17	679		1507	-1015	-696	-18	-32	-1761
1508	407	239	9	20	675		1508	-997	-647	-17	-32	-1693
1509	402	232	9	19	662		1509	-988	-630	-17	-31	-1666
1510	538	292	9	20	859		1510	-974	-615	-17	-28	-1634
1511	556	307	11	24	898		1511	-952	-603	-17	-28	-1600
1512	567	308	11	23	909		1512	-898	-543	-17	-28	-1486
1513	560	304	11	24	899		1513	-846	-302	-11	-24	-1183
1514	557	309	11	29	906		1514	-425	-379	-11	-65	-880
1515	532	571	12	175	1290		1515	-407	-375	-29	-65	-876
1516	838	1183	431	521	2973		1516	-407	-384	-29	-65	-885
1517	1348	7856	1092	936	11232		1517	-451	-389	-29	-65	-934
1518	5647	13561	1130	974	21312		1518	-455	-392	-29	-66	-942
1519	12285	16562	1150	1003	31000		1519	-456	-394	-29	-66	-945
1520	16666	17931	1231	1057	36885		1520	-451	-425	-29	-66	-971
1521	17872	18532	1267	1064	38735		1521	-323	-430	-29	-66	-848
1522	19410	20407	1281	1096	42194		1522	-323	-283	-29	-68	-703
1523	21135	20546	1327	1108	44116		1523	-319	-285	-29	-70	-703
1524	21395	21645	1333	1162	45535		1524	-313	-304	-33	-62	-712
1525	21959	21867	1342	1175	46343		1525	-321	-321	-35	-61	-738
1526	22638	22137	1365	1183	47323		1526	-388	-366	-34	-61	-849
1527	24712	23716	1373	1192	50993		1527	-406	-360	-31	-61	-858
1528	25831	23944	1375	1198	52348		1528	-491	-523	-33	-66	-1113
1529	25844	23927	1372	1197	52340		1529	-908	-1183	-93	-180	-2364
1530	26130	24158	1376	1212	52876		1530	-960	-1271	-95	-186	-2512
1531	26430	24970	1393	1248	54041		1531	-1052	-1643	-97	-188	-2980
1532	27068	25297	1408	1259	55032		1532	-1180	-1746	-97	-208	-3231
1533	27114	25402	1409	1265	55190		1533	-1662	-2165	-105	-238	-4170
1534	27114	25412	1411	1268	55205		1534	-2345	-2947	-136	-275	-5703
1535	27109	25445	1412	1264	55230		1535	-2844	-3474	-141	-280	-6739
1536	27118	25448	1412	1266	55244		1536	-3073	-3491	-142	-280	-6986
1537	26889	25253	1416	1266	54824		1537	-3193	-3614	-143	-278	-7228
1538	26396	24667	1416	1261	53740		1538	-3160	-3620	-126	-234	-7140
1539	22190	18150	999	1117	42456		1539	-3190	-3643	-127	-231	-7191
1540	15576	12467	342	773	29158		1540	-3195	-3641	-127	-231	-7194
1541	11212	9497	305	362	21376		1541	-3201	-3641	-132	-232	-7206
1542	10026	8140	287	324	18777		1542	-3173	-3609	-132	-231	-7145
1543	8493	7591	206	298	16588		1543	-3167	-3600	-132	-231	-7130
1544	6801	5718	171	245	12935		1544	-3189	-3641	-133	-232	-7195
1545	6552	5633	157	241	12583		1545	-3168	-3635	-133	-232	-7168
1546	6032	4564	112	209	10917		1546	-3170	-3659	-131	-230	-7190
1547	5334	4411	106	197	10048		1547	-3098	-3642	-127	-228	-7095
1548	3427	4587	101	156	8271		1548	-3091	-3605	-125	-228	-7049
1549	2602	3149	78	147	5976		1549	-3012	-3598	-125	-228	-6963
1550	2779	3345	72	141	6337		1550	-2620	-3435	-122	-228	-6405
1551	2901	3375	72	132	6480		1551	-2552	-2767	-120	-227	-5666
1552	2514	3205	71	126	5916		1552	-2454	-2678	-60	-220	-5412
1553	1885	2402	68	126	4481		1553	-2329	-2306	-59	-105	-4799
1554	1829	2009	50	108	3996		1554	-1849	-2211	-61	-99	-4220
1555	1811	1851	39	75	3776		1555	-1173	-1810	-61	-97	-3141
1556	1811	1858	38	70	3777		1556	-676	-1035	-54	-79	-1844
1557	1830	1896	35	65	3826		1557	-471	-534	-24	-49	-1078
1558	1959	1942	34	60	3995		1558	-364	-452	-19	-21	-856
1559	2175	1895	36	60	4166		1559	-407	-314	-22	-19	-762
1560	2092	1879	34	58	4063		1560	-387	-713	-29	-24	-1153
1561	2080	1779	34	61	3954		1561	-559	-911	-34	-30	-1534
1562	2166	1924	36	64	4190		1562	-572	-928	-35	-30	-1565
1563	2244	1991	33	89	4357		1563	-597	-939	-35	-30	-1601
1564	2291	2040	105	103	4539		1564	-620	-978	-31	-32	-1661
1565	2297	2824	125	207	5453		1565	-628	-993	-32	-31	-1684
1566	3429	3538	174	231	7372		1566	-652	-960	-32	-31	-1675
1567	3504	5522	192	232	9450		1567	-1051	-1062	-32	-32	-2177
1568	5760	7608	201	238	13807		1568	-1048	-1016	-32	-31	-2127
1569	6939	7542	201	235	14917		1569	-1183	-1203	-34	-60	-2480
1570	6674	7310	209	238	14431		1570	-1324	-1347	-41	-66	-2778
1571	6586	7182	205	239	14212		1571	-1307	-1358	-42	-66	-2773
1572	6197	6751	206	226	13380		1572	-1687	-1966	-43	-65	-3761
1573	6133	6719	204	222	13278		1573	-2812	-2020	-44	-67	-4943
1574	6083	6685	203	220	13191		1574	-2844	-2019	-44	-67	-4974
1575	6074	6671	203	221	13169		1575	-2847	-2016	-46	-67	-4976
1576	6076	6665	201	226	13168		1576	-2850	-2022	-46	-68	-4986
1577	6071	6675	203	226	13175		1577	-2879	-2045	-42	-77	-5043
1578	6224	6794	206	225	13449		1578	-2868	-2061	-44	-78	-5051
1579	6846	6916	213	336	14311		1579	-2888	-2136	-43	-83	-5150
1580	6796	6947	217	367	14327		1580	-2851	-2143	-43	-87	-5124
1581	6820	7076	221	368	14485		1581	-2849	-2149	-44	-88	-5130
1582	6811	7069	219	368	14467		1582	-2682	-1756	-40	-79	-4557
1583	6735	7043	218	373	14369		1583	-3007	-1674	-31	-77	-4789
1584	6697	6880	216	372	14165		1584	-3488	-1875	-26	-87	-5476
1585	6651	6993	213	369	14226		1585	-4766	-2518	-45	-166	-7495
1586	7571	7177	215	374	15337		1586	-4920	-2814	-51	-170	-7955
1587	6610	6356	144	353	13463		1587	-5011	-2990	-50	-176	-8227
1588	6494	5646	123	338	12601		1588	-5021	-2997	-50	-174	-8242
1589	4227	3691	74	230	8222		1589	-5109	-2934	-55	-178	-8276
1590	2807	1574	55	207	4643		1590	-5033	-3044	-55	-181	-8313
1591	2744	1573	46	204	4567		1591	-4887	-2863	-55	-180	-7985
1592	2636	1389	45	197	4267		1592	-4897	-2683	-53	-180	-7813
1593	2628	1371	37	197	4233		1593	-4530	-2681	-47	-154	-7412
1594	2618	1351	37	194	4200		1594	-3413	-2072	-46	-148	-5679
1595	2629	1357	36	193	4215		1595	-3382	-2021	-45	-148	-5596
1596	2616	1397	36	197	4246		1596	-3460	-2037	-45	-148	-5690
1597	2627	1392	35	197	4251		1597	-3491	-2069	-45	-146	-5751
1598	2618	1448	35	197	4298		1598	-3440	-2056	-43	-147	-5686
1599	2624	1457	35	196	4312		1599	-3424	-2020	-44	-149	-5637
1600	1835	1314	33	191	3373		1600	-3391	-2000	-44	-148	-5583
1601	1648	1115	26	191	2980		1601	-3389	-1921	-44	-140	-5494
1602	1616	1030	19	191	2856		1602	-3379	-1898	-44	-138	-5459
1603	1617	842	14	72	2545		1603	-3373	-1890	-43	-133	-5439
1604	1590	840	10	32	2472		1604	-3138	-2000	-45	-131	-5314
1605	1529	812	10	30	2381		1605	-2760	-1996	-47	-135	-4938
1606	1532	817	9	30	2388		1606	-1618	-1875	-49	-138	-3680
1607	574	610	9	24	1217		1607	-1438	-1227	-48	-137	-2850
1608	393	368	8	23	792		1608	-1355	-896	-28	-122	-2401
1609	393	375	5	22	795		1609	-880	-712	-22	-37	-1651
1610	421	372	3	16	812		1610	-792	-692	-22	-37	-1543
1611	646	344	32	20	1042		1611	-707	-651	-21	-32	-1411
1612	654	357	33	19	1063		1612	-701	-659	-16	-33	-1409
1613	668	375	33	19	1095		1613	-1084	-1649	-522	-30	-3285
1614	663	365	34	19	1081		1614	-1092	-1677	-522	-27	-3318
1615	678	356	34	18	1086		1615	-1249	-1744	-525	-28	-3546
1616	667	362	34	18	1081		1616	-1267	-1769	-525	-30	-3591
1617	665	360	34	18	1077		1617	-1197	-1785	-527	-33	-3542
1618	648	293	34	18	993		1618	-1293	-1918	-543	-37	-3791
1619	656	290	34	19	999		1619	-1295	-1894	-542	-38	-3769
1620	447	269	33	15	764		1620	-1276	-1899	-542	-39	-3756
1621	415	239	33	16	703		1621	-1292	-1920	-542	-39	-3793
1622	415	241	33	36	725		1622	-1317	-2029	-545	-39	-3930
1623	427	267	90	314	1098		1623	-1369	-2045	-545	-37	-3996
1624	434	2966	220	322	3942		1624	-2136	-2290	-548	-42	-5016
1625	1583	4945	226	337	7091		1625	-2479	-2563	-560	-98	-5700
1626	4778	5819	238	347	11182		1626	-2499	-2582	-562	-149	-5792
1627	8188	6312	268	416	15184		1627	-2410	-2597	-564	-171	-5742
1628	8584	6656	288	429	15957		1628	-2485	-2679	-616	-167	-5947
1629	8877	7087	293	433	16690		1629	-6485	-9450	-616	-185	-16736
1630	9077	7130	295	434	16936		1630	-9483	-9613	-621	-189	-19906
1631	9181	7137	296	438	17052		1631	-9802	-9828	-622	-193	-20445
1632	8963	7222	295	442	16922		1632	-9851	-9855	-629	-196	-20531
1633	9010	7212	297	443	16962		1633	-9865	-9867	-630	-196	-20558
1634	9032	7227	269	448	16976		1634	-9471	-9759	-631	-192	-20053
1635	9066	7242	283	465	17056		1635	-9458	-8765	-632	-192	-19047
1636	9086	7466	292	470	17314		1636	-9312	-8746	-125	-191	-18374
1637	9427	8098	298	481	18304		1637	-9943	-8678	-125	-190	-18936
1638	9973	8254	307	485	19019		1638	-9932	-8641	-122	-191	-18886
1639	10078	8466	308	489	19341		1639	-9795	-8626	-121	-191	-18733
1640	10437	8502	317	492	19748		1640	-10385	-8644	-121	-189	-19339
1641	10443	8569	317	493	19822		1641	-10447	-8662	-105	-183	-19397
1642	10749	8561	317	493	20120		1642	-10552	-8657	-105	-179	-19493
1643	10829	8583	318	492	20222		1643	-10526	-8640	-105	-178	-19449
1644	10864	8581	318	492	20255		1644	-10485	-8537	-105	-177	-19304
1645	10861	8566	318	491	20236		1645	-9717	-8498	-100	-178	-18493
1646	9735	5862	262	471	16330		1646	-9274	-8266	-100	-177	-17817
1647	6554	4066	132	206	10958		1647	-9140	-7999	-96	-180	-17415
1648	3235	3199	128	198	6760		1648	-9081	-7887	-85	-175	-17228
1649	2862	2723	116	183	5884		1649	-9007	-7744	-83	-117	-16951
1650	2573	2372	86	173	5204		1650	-4977	-7564	-78	-66	-12685
1651	2371	1938	66	104	4479		1651	-1958	-791	-24	-44	-2817
1652	2245	1905	61	91	4302		1652	-1696	-626	-22	-44	-2388
1653	2280	1890	59	87	4316		1653	-1643	-404	-17	-21	-2085
1654	2218	1802	58	89	4167		1654	-1635	-382	-16	-14	-2047
1655	2182	1766	60	85	4093		1655	-1706	-777	-11	-10	-2504
1656	2129	1761	58	81	4029		1656	-2373	-1114	-10	-8	-3505
1657	2151	1728	56	81	4016		1657	-2373	-1110	-10	-11	-3504
1658	1807	1483	41	74	3405		1658	-1722	-1105	-10	-11	-2848
1659	1262	881	34	49	2226		1659	-1756	-1149	-11	-12	-2928
1660	1170	829	30	44	2073		1660	-1797	-1310	-11	-13	-3131
1661	876	629	22	54	1581		1661	-1238	-1437	-15	-15	-2705
1662	886	608	32	50	1576		1662	-1247	-1364	-15	-15	-2641
1663	583	676	24	46	1329		1663	-1239	-1419	-16	-19	-2693
1664	690	699	24	46	1459		1664	-1238	-1428	-16	-20	-2702
1665	692	703	27	46	1468		1665	-1233	-1438	-16	-20	-2707
1666	696	724	26	50	1496		1666	-1277	-1486	-17	-20	-2800
1667	738	763	28	79	1608		1667	-1385	-1573	-19	-21	-2998
1668	742	897	38	111	1788		1668	-1415	-1583	-21	-21	-3040
1669	791	1429	54	124	2398		1669	-1444	-1595	-21	-25	-3085
1670	1156	1680	61	126	3023		1670	-1457	-1577	-24	-27	-3085
1671	1851	1900	66	116	3933		1671	-1519	-1693	-24	-24	-3260
1672	1895	1949	67	116	4027		1672	-1704	-1770	-26	-25	-3525
1673	2026	1982	67	116	4191		1673	-1733	-2038	-32	-28	-3831
1674	1994	1978	67	116	4155		1674	-1741	-2046	-33	-29	-3849
1675	1995	1969	67	116	4147		1675	-1742	-2054	-33	-29	-3858
1676	2008	1979	71	116	4174		1676	-1665	-2058	-33	-30	-3786
1677	2008	2121	71	116	4316		1677	-1012	-1703	-32	-30	-2777
1678	2011	2130	71	114	4326		1678	-1066	-1363	-31	-32	-2492
1679	2096	2188	71	115	4470		1679	-1090	-1401	-32	-34	-2557
1680	2148	2201	74	115	4538		1680	-1060	-1397	-31	-33	-2521
1681	2135	2167	74	114	4490		1681	-1082	-1378	-30	-33	-2523
1682	2061	2058	72	114	4305		1682	-1101	-1289	-32	-33	-2455
1683	2042	2043	69	120	4274		1683	-1094	-1204	-35	-33	-2366
1684	2033	2053	71	120	4277		1684	-1047	-1175	-31	-34	-2287
1685	1842	1933	60	99	3934		1685	-1035	-1097	-31	-33	-2196
1686	1797	1882	59	98	3836		1686	-1047	-1094	-29	-33	-2203
1687	1785	1848	59	98	3790		1687	-1052	-1133	-32	-29	-2246
1688	1720	1833	56	95	3704		1688	-956	-1112	-32	-31	-2131
1689	1828	1850	57	115	3850		1689	-923	-1055	-36	-35	-2049
1690	1686	1763	60	118	3627		1690	-893	-1039	-34	-35	-2001
1691	1318	1136	59	101	2614		1691	-878	-1063	-33	-34	-2008
1692	666	904	43	76	1689		1692	-860	-1085	-33	-34	-2012
1693	708	1221	40	64	2033		1693	-754	-958	-30	-29	-1771
1694	1248	1691	36	76	3051		1694	-666	-886	-29	-27	-1608
1695	2672	1726	42	86	4526		1695	-662	-638	-27	-28	-1355
1696	2821	2347	48	88	5304		1696	-692	-647	-22	-34	-1395
1697	3188	2876	48	89	6201		1697	-757	-779	-23	-47	-1606
1698	3621	2902	49	90	6662		1698	-832	-945	-28	-49	-1854
1699	3659	2842	47	94	6642		1699	-783	-935	-28	-53	-1799
1700	3670	2855	51	94	6670		1700	-783	-972	-30	-53	-1838
1701	3647	2880	49	163	6739		1701	-880	-1038	-32	-53	-2003
1702	3684	2903	61	170	6818		1702	-1013	-1217	-35	-51	-2316
1703	3748	4263	64	170	8245		1703	-1223	-1243	-35	-49	-2550
1704	4541	4467	66	172	9246		1704	-1193	-1168	-35	-49	-2445
1705	4760	4478	66	172	9476		1705	-1137	-1123	-36	-47	-2343
1706	4781	4455	66	172	9474		1706	-1147	-1301	-35	-50	-2533
1707	4776	4440	63	163	9442		1707	-1198	-1332	-37	-51	-2618
1708	4778	4440	63	163	9444		1708	-2512	-1507	-48	-53	-4120
1709	4779	4443	63	165	9450		1709	-3317	-2420	-54	-59	-5850
1710	4676	4441	66	165	9348		1710	-3510	-2445	-55	-61	-6071
1711	4684	4398	67	165	9314		1711	-4406	-2590	-57	-127	-7180
1712	4700	4347	67	165	9279		1712	-4509	-2686	-80	-125	-7400
1713	4652	4270	62	144	9128		1713	-4539	-3297	-80	-126	-8042
1714	4708	4268	54	139	9169		1714	-4475	-3256	-79	-126	-7936
1715	4318	3761	54	127	8260		1715	-4475	-3281	-79	-127	-7962
1716	2945	3277	55	120	6397		1716	-4500	-3294	-78	-127	-7999
1717	2825	3235	53	119	6232		1717	-4694	-3686	-84	-135	-8599
1718	2479	2607	47	107	5240		1718	-4628	-3670	-84	-135	-8517
1719	2061	2116	41	94	4312		1719	-4543	-3568	-84	-137	-8332
1720	1969	2091	41	93	4194		1720	-4522	-3405	-82	-130	-8139
1721	1878	2018	40	92	4028		1721	-4511	-3387	-76	-114	-8088
1722	1858	1987	38	91	3974		1722	-4441	-3339	-78	-112	-7970
1723	1846	1909	35	88	3878		1723	-4245	-3227	-77	-108	-7657
1724	1804	1875	35	88	3802		1724	-3981	-3040	-74	-107	-7202
1725	1013	517	23	20	1573		1725	-3944	-2982	-70	-108	-7104
1726	796	314	17	12	1139		1726	-3934	-2979	-70	-108	-7091
1727	770	306	15	11	1102		1727	-3953	-3006	-72	-108	-7139
1728	769	305	15	9	1098		1728	-3893	-2768	-68	-108	-6837
1729	772	313	15	9	1109		1729	-2527	-2730	-66	-107	-5430
1730	785	324	15	11	1135		1730	-1700	-2568	-64	-104	-4436
1731	772	328	17	13	1130		1731	-1507	-1607	-54	-101	-3269
1732	767	407	26	23	1223		1732	-620	-1553	-47	-98	-2318
1733	883	517	49	34	1483		1733	-526	-1388	-43	-91	-2048
1734	911	602	50	40	1603		1734	-493	-1341	-42	-90	-1966
1735	1851	2272	60	68	4251		1735	-632	-849	-16	-33	-1530
1736	1739	2523	60	75	4397		1736	-1559	-1195	-20	-33	-2807
1737	3090	3924	70	81	7165		1737	-1585	-1190	-20	-28	-2823
1738	4469	4018	72	94	8653		1738	-1360	-1172	-20	-28	-2580
1739	4561	4054	87	96	8798		1739	-1361	-781	-21	-27	-2190
1740	4657	5004	91	104	9856		1740	-1356	-780	-15	-28	-2179
1741	6188	5487	100	120	11895		1741	-1353	-749	-15	-23	-2140
1742	6372	5704	115	124	12315		1742	-1341	-752	-15	-28	-2136
1743	6400	5760	116	136	12412		1743	-1342	-880	-20	-30	-2272
1744	6376	5747	116	135	12374		1744	-1615	-1038	-20	-33	-2706
1745	6362	5793	121	137	12413		1745	-1756	-1082	-19	-42	-2899
1746	6458	5989	125	254	12826		1746	-1799	-1105	-18	-42	-2964
1747	6992	6211	179	331	13713		1747	-1820	-1145	-18	-43	-3026
1748	7320	7639	198	334	15491		1748	-1820	-1178	-19	-43	-3060
1749	8733	8295	200	354	17582		1749	-1858	-1187	-19	-42	-3106
1750	8963	8336	202	355	17856		1750	-1946	-1235	-17	-42	-3240
1751	8958	8340	202	355	17855		1751	-1971	-1246	-20	-42	-3279
1752	8956	8332	203	355	17846		1752	-1966	-1233	-21	-42	-3262
1753	8951	8336	203	355	17845		1753	-1946	-1223	-22	-42	-3233
1754	8804	8251	202	356	17613		1754	-1935	-1215	-21	-42	-3213
1755	8776	8116	194	354	17440		1755	-1925	-1241	-22	-44	-3232
1756	7697	8049	168	347	16261		1756	-1806	-1218	-23	-44	-3091
1757	7694	6428	182	348	14652		1757	-889	-1065	-22	-45	-2021
1758	6427	6849	173	365	13814		1758	-958	-729	-20	-44	-1751
1759	5202	5967	174	337	11680		1759	-965	-901	-16	-37	-1919
1760	5357	5893	163	330	11743		1760	-1272	-902	-17	-36	-2227
1761	5572	5878	161	327	11938		1761	-1267	-878	-17	-38	-2200
1762	4060	4927	141	313	9441		1762	-1266	-878	-16	-38	-2198
1763	3874	4411	136	311	8732		1763	-1263	-907	-60	-40	-2270
1764	3844	4201	126	304	8475		1764	-1271	-926	-60	-40	-2297
1765	3849	4130	114	288	8381		1765	-1040	-798	-63	-46	-1947
1766	3866	4265	113	299	8543		1766	-1079	-1160	-101	-311	-2651
1767	3775	4220	113	289	8397		1767	-1074	-1254	-116	-325	-2769
1768	3237	4022	108	290	7657		1768	-1198	-1740	-119	-324	-3381
1769	2909	3800	103	288	7100		1769	-2343	-1722	-119	-318	-4502
1770	1507	2371	49	176	4103		1770	-2356	-1702	-121	-326	-4505
1771	1291	1715	31	100	3137		1771	-2342	-1693	-120	-327	-4482
1772	1327	1854	33	97	3311		1772	-2323	-1645	-120	-328	-4416
1773	1477	1889	31	78	3475		1773	-2323	-1644	-120	-328	-4415
1774	1540	1909	32	78	3559		1774	-2499	-1810	-120	-336	-4765
1775	1560	1926	32	85	3603		1775	-2512	-1819	-119	-345	-4795
1776	1582	1958	35	85	3660		1776	-2786	-2042	-122	-361	-5311
1777	1589	2015	34	86	3724		1777	-2954	-2136	-125	-375	-5590
1778	1538	2021	35	97	3691		1778	-3036	-2384	-146	-416	-5982
1779	1555	1999	56	104	3714		1779	-2977	-2590	-149	-423	-6139
1780	1413	1373	45	103	2934		1780	-4539	-2842	-157	-522	-8060
1781	1460	1227	48	90	2825		1781	-4349	-2720	-159	-531	-7759
1782	1551	1581	57	144	3333		1782	-4429	-2778	-163	-531	-7901
1783	1779	1954	89	153	3975		1783	-4554	-3017	-166	-546	-8283
1784	2064	2602	91	190	4947		1784	-4725	-3197	-173	-552	-8647
1785	5240	2958	148	207	8553		1785	-4857	-3253	-176	-564	-8850
1786	5304	3570	153	218	9245		1786	-5019	-3411	-142	-585	-9157
1787	6057	3751	167	251	10226		1787	-5155	-3651	-157	-593	-9556
1788	6378	3994	178	302	10852		1788	-8825	-7187	-172	-631	-16815
1789	6622	4395	197	320	11534		1789	-10234	-7981	-142	-648	-19005
1790	7003	4910	200	305	12418		1790	-9403	-7783	-145	-403	-17734
1791	7613	5057	202	304	13176		1791	-11893	-9252	-174	-464	-21783
1792	7810	5125	206	342	13483		1792	-12119	-9662	-185	-481	-22447
1793	7802	5139	208	344	13493		1793	-15085	-16474	-307	-557	-32423
1794	7664	5337	207	345	13553		1794	-15526	-16729	-308	-548	-33111
1795	8529	5329	205	344	14407		1795	-16705	-16803	-309	-548	-34365
1796	8570	5339	205	348	14462		1796	-16692	-16647	-310	-548	-34197
1797	8555	5337	204	386	14482		1797	-16393	-16644	-307	-550	-33894
1798	8624	5396	222	418	14660		1798	-16198	-16476	-307	-548	-33529
1799	8930	7784	317	448	17479		1799	-16398	-16564	-306	-540	-33808
1800	11536	10130	325	461	22452		1800	-16346	-16310	-303	-530	-33489
1801	11926	10124	323	460	22833		1801	-14775	-16101	-281	-519	-31676
1802	11651	10061	302	446	22460		1802	-14656	-15863	-277	-478	-31274
1803	11233	9644	297	439	21613		1803	-14592	-15821	-269	-469	-31151
1804	10974	9233	292	437	20936		1804	-14508	-15775	-267	-371	-30921
1805	10691	8815	282	436	20224		1805	-14475	-15639	-268	-363	-30745
1806	7550	8182	250	363	16345		1806	-14413	-15583	-270	-369	-30635
1807	7539	7861	267	358	16025		1807	-14298	-15553	-263	-352	-30466
1808	6811	7479	214	334	14838		1808	-14364	-15834	-264	-366	-30828
1809	6958	7459	212	328	14957		1809	-11058	-15703	-256	-352	-27369
1810	7122	7352	199	318	14991		1810	-9575	-12072	-242	-333	-22222
1811	6984	6972	187	325	14468		1811	-9403	-11169	-223	-323	-21118
1812	6542	6591	210	326	13669		1812	-6944	-10990	-210	-287	-18431
1813	6369	7335	265	324	14293		1813	-6663	-9500	-192	-262	-16617
1814	6732	7891	268	323	15214		1814	-3691	-9078	-159	-237	-13165
1815	6726	7886	264	326	15202		1815	-3247	-2240	-148	-157	-5792
1816	5855	7527	268	292	13942		1816	-1906	-1982	-24	-138	-4050
1817	5826	7601	270	290	13987		1817	-1919	-1940	-25	-62	-3946
1818	6190	7816	271	286	14563		1818	-2171	-1933	-27	-66	-4197
1819	7045	7846	271	286	15448		1819	-2170	-1965	-27	-70	-4232
1820	6795	7817	272	284	15168		1820	-1879	-1930	-27	-69	-3905
1821	4238	5478	269	251	10236		1821	-1894	-1751	-28	-71	-3744
1822	3861	3569	175	249	7854		1822	-1930	-1795	-26	-68	-3819
1823	4097	3614	176	238	8125		1823	-1969	-1820	-26	-67	-3882
1824	4263	4590	187	231	9271		1824	-1974	-1798	-27	-61	-3860
1825	5041	5161	187	244	10633		1825	-1973	-1837	-33	-64	-3907
1826	5485	5208	196	251	11140		1826	-1860	-1838	-34	-64	-3796
1827	5480	5557	210	309	11556		1827	-1840	-1791	-34	-65	-3730
1828	5647	5672	220	451	11990		1828	-2533	-1929	-29	-69	-4560
1829	5674	5787	265	465	12191		1829	-2287	-1941	-24	-67	-4319
1830	5224	5751	245	475	11695		1830	-1952	-1479	-24	-61	-3516
1831	5359	5622	245	480	11706		1831	-1924	-1424	-20	-61	-3429
1832	5127	5362	243	467	11199		1832	-1822	-1058	-18	-44	-2942
1833	4962	5454	243	454	11113		1833	-1784	-1057	-19	-44	-2904
1834	5069	5346	242	459	11116		1834	-1821	-977	-19	-43	-2860
1835	4691	4492	204	433	9820		1835	-1830	-983	-19	-43	-2875
1836	4735	3929	146	384	9194		1836	-1856	-1037	-21	-41	-2955
1837	4719	3957	143	368	9187		1837	-2002	-1114	-25	-43	-3184
1838	5007	4289	147	369	9812		1838	-2011	-1165	-26	-47	-3249
1839	5166	4311	149	373	9999		1839	-1801	-1174	-26	-48	-3049
1840	4263	4107	148	369	8887		1840	-1866	-1192	-24	-48	-3130
1841	4094	4081	145	369	8689		1841	-1905	-1194	-21	-46	-3166
1842	3898	4028	145	367	8438		1842	-1886	-1187	-20	-42	-3135
1843	3844	3948	146	368	8306		1843	-1890	-1235	-21	-38	-3184
1844	3566	3505	130	366	7567		1844	-1864	-1190	-21	-41	-3116
1845	3434	3453	126	359	7372		1845	-1841	-1177	-20	-38	-3076
1846	2666	2485	117	332	5600		1846	-1845	-1259	-23	-36	-3163
1847	2220	1919	109	309	4557		1847	-1903	-1280	-22	-38	-3243
1848	2204	1910	109	303	4526		1848	-2620	-1493	-21	-48	-4182
1849	1983	1563	100	290	3936		1849	-2145	-1721	-26	-60	-3952
1850	1914	1437	86	283	3720		1850	-2331	-1738	-41	-82	-4192
1851	1888	1285	77	226	3476		1851	-2873	-2122	-49	-83	-5127
1852	1345	1076	32	85	2538		1852	-3317	-2404	-52	-80	-5853
1853	1339	1073	32	71	2515		1853	-3762	-2541	-59	-95	-6457
1854	1434	1124	33	79	2670		1854	-3816	-2617	-72	-112	-6617
1855	1352	1356	85	75	2868		1855	-3878	-2777	-75	-114	-6844
1856	1461	2106	86	78	3731		1856	-4053	-2982	-82	-119	-7236
1857	2109	2081	87	82	4359		1857	-4050	-2982	-83	-120	-7235
1858	2075	2079	100	130	4384		1858	-3988	-3112	-85	-123	-7308
1859	1819	2159	116	116	4210		1859	-3990	-3055	-83	-123	-7251
1860	1433	2974	115	112	4634		1860	-4016	-3071	-83	-126	-7296
1861	1548	2836	111	113	4608		1861	-3991	-3072	-83	-147	-7293
1862	1537	2801	103	111	4552		1862	-4125	-3306	-85	-146	-7662
1863	1535	2795	102	108	4540		1863	-4542	-3917	-96	-153	-8708
1864	1544	2817	106	111	4578		1864	-4706	-4167	-99	-159	-9131
1865	1719	3656	113	114	5602		1865	-4833	-4134	-101	-158	-9226
1866	2227	3753	118	123	6221		1866	-4842	-4132	-100	-160	-9234
1867	2368	3876	129	128	6501		1867	-4831	-4116	-99	-159	-9205
1868	2539	4230	131	135	7035		1868	-4814	-4145	-102	-161	-9222
1869	2747	4343	136	142	7368		1869	-4055	-4067	-100	-166	-8388
1870	3046	4684	137	142	8009		1870	-3752	-3847	-102	-165	-7866
1871	3300	4863	138	146	8447		1871	-3438	-3576	-98	-163	-7275
1872	3597	4880	140	156	8773		1872	-2839	-3303	-92	-153	-6387
1873	3628	4915	151	160	8854		1873	-2390	-2844	-78	-138	-5450
1874	3965	5529	151	177	9822		1874	-1941	-2574	-70	-116	-4701
1875	7044	5576	173	186	12979		1875	-1839	-2359	-66	-114	-4378
1876	6976	5514	173	185	12848		1876	-1719	-2223	-59	-111	-4112
1877	6922	5183	168	185	12458		1877	-1535	-2036	-46	-96	-3713
1878	6221	4406	115	163	10905		1878	-1509	-1777	-43	-78	-3407
1879	6209	4392	113	158	10872		1879	-1411	-1769	-34	-75	-3289
1880	6138	4332	111	155	10736		1880	-1384	-1585	-33	-67	-3069
1881	5995	4210	94	150	10449		1881	-1311	-1576	-31	-67	-2985
1882	5848	3046	79	99	9072		1882	-1262	-1507	-31	-63	-2863
1883	5841	3051	80	99	9071		1883	-1116	-1472	-27	-64	-2679
1884	5816	3066	80	100	9062		1884	-729	-1220	-26	-61	-2036
1885	5860	3058	82	103	9103		1885	-530	-576	-24	-38	-1168
1886	5680	3139	83	103	9005		1886	-424	-364	-13	-38	-839
1887	5183	2298	79	99	7659		1887	-444	-316	-10	-32	-802
1888	5195	2245	74	99	7613		1888	-415	-334	-12	-37	-798
1889	5052	2114	67	98	7331		1889	-391	-549	-13	-40	-993
1890	4847	1803	58	102	6810		1890	-402	-499	-16	-38	-955
1891	4556	1743	56	96	6451		1891	-410	-500	-13	-37	-960
1892	4332	1382	52	89	5855		1892	-498	-552	-17	-34	-1101
1893	4045	1208	51	82	5386		1893	-502	-553	-16	-28	-1099
1894	4047	1258	50	78	5433		1894	-525	-595	-15	-33	-1168
1895	3751	1224	48	73	5096		1895	-463	-599	-15	-33	-1110
1896	567	616	38	65	1286		1896	-471	-612	-16	-39	-1138
1897	575	560	41	62	1238		1897	-494	-662	-18	-40	-1214
1898	502	566	19	45	1132		1898	-552	-775	-19	-41	-1387
1899	498	547	19	35	1099		1899	-687	-855	-19	-41	-1602
1900	507	890	20	35	1452		1900	-781	-908	-19	-48	-1756
1901	643	891	20	35	1589		1901	-791	-956	-21	-48	-1816
1902	642	892	20	38	1592		1902	-840	-1016	-25	-49	-1930
1903	642	893	27	38	1600		1903	-1064	-1267	-30	-50	-2411
1904	668	1797	29	38	2532		1904	-1070	-1332	-35	-53	-2490
1905	1227	1817	29	40	3113		1905	-1148	-1370	-39	-54	-2611
1906	1181	1816	27	36	3060		1906	-1148	-1425	-39	-56	-2668
1907	1184	1806	28	36	3054		1907	-1119	-1453	-39	-59	-2670
1908	1149	1708	27	35	2919		1908	-1156	-1427	-40	-60	-2683
1909	1020	1730	28	44	2822		1909	-1166	-1519	-41	-60	-2786
1910	1013	1931	34	51	3029		1910	-1215	-1514	-41	-57	-2827
1911	1000	2007	33	53	3093		1911	-1270	-1325	-38	-69	-2702
1912	1143	2042	33	51	3269		1912	-1299	-1281	-86	-83	-2749
1913	1479	2050	31	51	3611		1913	-1220	-1687	-84	-82	-3073
1914	1653	2044	31	41	3769		1914	-2329	-1776	-93	-125	-4323
1915	1642	2052	32	46	3772		1915	-2721	-2225	-123	-231	-5300
1916	1648	1998	32	47	3725		1916	-3197	-4832	-271	-387	-8687
1917	1661	2081	33	48	3823		1917	-4024	-6365	-288	-403	-11080
1918	1679	2097	33	49	3858		1918	-5747	-8224	-309	-419	-14699
1919	1880	2338	36	65	4319		1919	-8098	-9432	-325	-422	-18277
1920	1910	2355	50	78	4393		1920	-8588	-9740	-327	-421	-19076
1921	1934	3251	85	95	5365		1921	-8648	-9741	-326	-418	-19133
1922	2434	4287	148	140	7009		1922	-8745	-9718	-326	-417	-19206
1923	3155	5834	162	145	9296		1923	-8712	-9687	-327	-418	-19144
1924	4132	6100	166	151	10549		1924	-8553	-9656	-326	-412	-18947
1925	4515	6182	167	154	11018		1925	-8559	-9548	-328	-423	-18858
1926	4087	5335	164	158	9744		1926	-8509	-9622	-330	-438	-18899
1927	4081	5335	162	158	9736		1927	-8623	-10028	-347	-455	-19453
1928	4120	5342	161	160	9783		1928	-8740	-10130	-346	-452	-19668
1929	4134	5337	166	159	9796		1929	-9694	-11400	-353	-452	-21899
1930	4111	5667	167	162	10107		1930	-10018	-11649	-355	-458	-22480
1931	4113	5712	166	175	10166		1931	-10212	-12228	-367	-466	-23273
1932	4125	5505	166	177	9973		1932	-10106	-12283	-367	-464	-23220
1933	4012	5683	160	170	10025		1933	-10214	-12329	-368	-463	-23374
1934	3775	5603	161	168	9707		1934	-10234	-12330	-367	-469	-23400
1935	3614	5716	161	165	9656		1935	-9129	-11926	-321	-459	-21835
1936	3692	5710	161	165	9728		1936	-8706	-11796	-320	-436	-21258
1937	3642	5694	161	165	9662		1937	-8308	-11410	-314	-442	-20474
1938	3627	5678	159	163	9627		1938	-7730	-9378	-294	-412	-17814
1939	3610	5597	156	158	9521		1939	-6934	-8890	-159	-318	-16301
1940	3415	5579	156	162	9312		1940	-4667	-7031	-143	-160	-12001
1941	3387	5319	157	164	9027		1941	-4068	-5776	-127	-148	-10119
1942	3369	5356	158	163	9046		1942	-3925	-5368	-109	-128	-9530
1943	2761	4532	141	149	7583		1943	-3828	-5299	-105	-125	-9357
1944	2077	3163	108	134	5482		1944	-3827	-5275	-105	-122	-9329
1945	1107	2294	48	117	3566		1945	-3772	-5262	-105	-121	-9260
1946	934	2084	33	74	3125		1946	-3737	-5239	-108	-125	-9209
1947	951	2022	36	72	3081		1947	-3674	-5109	-115	-128	-9026
1948	955	1970	37	68	3030		1948	-3599	-5019	-111	-127	-8856
1949	910	1960	37	72	2979		1949	-3619	-4589	-105	-123	-8436
1950	888	1944	42	65	2939		1950	-2903	-4847	-108	-111	-7969
1951	970	2048	46	67	3131		1951	-2680	-3863	-111	-95	-6749
1952	1069	1715	41	65	2890		1952	-2512	-3638	-104	-95	-6349
1953	1048	1640	39	66	2793		1953	-2659	-3014	-107	-94	-5874
1954	1013	1591	44	65	2713		1954	-2525	-2952	-96	-86	-5659
1955	883	1554	50	55	2542		1955	-2547	-2907	-95	-74	-5623
1956	1105	1622	51	63	2841		1956	-2559	-2897	-94	-74	-5624
1957	1051	1479	52	58	2640		1957	-2551	-2897	-94	-74	-5616
1958	1072	1545	52	58	2727		1958	-2529	-2878	-91	-68	-5566
1959	1115	1555	56	60	2786		1959	-2268	-2798	-91	-64	-5221
1960	1153	1562	56	60	2831		1960	-1329	-2178	-88	-62	-3657
1961	1184	1551	56	58	2849		1961	-1187	-1129	-73	-54	-2443
1962	1180	1544	56	57	2837		1962	-1166	-1093	-59	-41	-2359
1963	1165	1540	55	56	2816		1963	-1157	-1090	-58	-29	-2334
1964	1137	1479	54	51	2721		1964	-1147	-1107	-54	-29	-2337
1965	1103	1405	49	48	2605		1965	-1131	-1097	-56	-25	-2309
1966	1096	1395	48	48	2587		1966	-1120	-1117	-56	-24	-2317
1967	861	716	46	44	1667		1967	-1128	-1114	-56	-24	-2322
1968	712	659	43	45	1459		1968	-1124	-1109	-56	-22	-2311
1969	704	638	43	44	1429		1969	-1089	-1091	-52	-22	-2254
1970	704	628	36	42	1410		1970	-956	-1041	-45	-19	-2061
1971	700	613	34	39	1386		1971	-651	-1009	-43	-15	-1718
1972	607	599	30	37	1273		1972	-537	-586	-42	-15	-1180
1973	482	494	25	30	1031		1973	-420	-265	-17	-8	-710
1974	478	482	21	30	1011		1974	-263	-217	-11	-4	-495
1975	469	460	21	28	978		1975	-246	-165	-11	-2	-424
1976	461	453	22	28	964		1976	-189	-144	-6	-5	-344
1977	213	221	17	26	477		1977	-246	-121	-4	-5	-376
1978	241	143	9	26	419		1978	-270	-704	-5	-6	-985
1979	250	124	10	26	410		1979	-216	-699	-5	-8	-928
1980	220	81	9	17	327		1980	-216	-705	-5	-9	-935
1981	189	90	9	19	307		1981	-215	-712	-5	-9	-941
1982	150	81	5	15	251		1982	-348	-801	-6	-15	-1170
1983	152	113	5	16	286		1983	-374	-938	-10	-15	-1337
1984	214	142	5	22	383		1984	-397	-1042	-10	-17	-1466
1985	248	232	12	24	516		1985	-432	-1061	-10	-18	-1521
1986	322	393	16	30	761		1986	-581	-1086	-12	-23	-1702
1987	475	505	18	46	1044		1987	-618	-1128	-11	-23	-1780
1988	546	603	26	46	1221		1988	-617	-1111	-10	-26	-1764
1989	667	1240	28	48	1983		1989	-718	-1139	-12	-27	-1896
1990	773	1245	28	50	2096		1990	-815	-1340	-17	-35	-2207
1991	841	1250	34	54	2179		1991	-836	-1362	-20	-37	-2255
1992	849	1384	39	55	2327		1992	-856	-1400	-20	-37	-2313
1993	1031	1557	44	80	2712		1993	-867	-1428	-20	-37	-2352
1994	1172	1633	62	81	2948		1994	-968	-1447	-20	-38	-2473
1995	1305	1944	65	88	3402		1995	-1044	-1520	-23	-44	-2631
1996	2088	2018	67	122	4295		1996	-1093	-1540	-23	-48	-2704
1997	2314	2044	68	142	4568		1997	-1126	-1600	-24	-54	-2804
1998	2426	2139	74	164	4803		1998	-1114	-1612	-25	-56	-2807
[truncated: 7,597 more rows]
[truncated: 2 more columns]
