# Supplementary material for: Characterization of Small Interfering RNAs Derived from Sugarcane Mosaic Virus in Infected Maize Plants by Deep Sequencing
Source: PLoS One. 2014 May 12;9(5):e97013. doi: 10.1371/journal.pone.0097013 (PMC4018358; doi:10.1371/journal.pone.0097013)
Supplement: Table S2 — The characteristics of vsiRNA hotspots. (XLS) [file pone.0097013.s002.xls]

## Sheet: Sheet1
Table S2. The characteristics of vsiRNA hotspots.
sense strand	position	span	reads number	predominance	SCMV structure position	GC content (%)
+1	55-77	23	32677		5'UTR	34.8
+2	967-990	24	55820		HC-Pro	45.8
+3	1212-1233	22	32269		HC-Pro	40.9
+4	1351-1380	30	31728		HC-Pro	36.7
+5	1518-1541	24	45562		HC-Pro	34.8
+6	2872-2896	25	32491		P3(PIPO)	56
+7	3645-3667	23	36241		CI	26.1
+8	4540-4561	22	33203	21nt(2.63)	CI	45.5
+9	5637-5660	24	35138		NIa-VPg	41.7
+10	7171-7195	25	45918		NIb	40
antisense strand	position	span	reads number	predominance	SCMV structure position	GC content (%)
-1	460-481	22	31453	22nt(1.67)	P1	45.5
-2	1064-1087	24	44138		HC-Pro	50
-3	1791-1811	21	30069		HC-Pro	38.1
-4	3358-3380	23	31955		6K1	30.4
-5	5018-5038	21	30633		CI	47.6
-6	9060-9082	23	30910		CP	47.8
