# Supplementary material for: Characterization of Small Interfering RNAs Derived from Sugarcane Mosaic Virus in Infected Maize Plants by Deep Sequencing
Source: PLoS One. 2014 May 12;9(5):e97013. doi: 10.1371/journal.pone.0097013 (PMC4018358; doi:10.1371/journal.pone.0097013)
Supplement: Table S3 — The information of vsiRNAs selected for target prediction. (XLS) [file pone.0097013.s003.xls]

## Sheet: Sheet1
Table S3. The information of vsiRNAs selected for target prediction.
vsiRNA ID	Sequence	Start	End	Strand	Number		vsiRNA ID	Sequence	Start	End	Strand	Number
vsiR157(+)	CUCUUGGACUCACGUGACAUAC	157	178	+	3555		vsiR109(-)	GUUGAGAGAGAAGAAUCAGAGA	109	130	-	5589
vsiR158(+)	UCUUGGACUCACGUGACAUACA	158	179	+	5782		vsiR183(-)	CGUUGUUGACAUCUGGUUGCC	183	203	-	3032
vsiR312(+)	CUAGUGCUGAGUUUAUUGAACC	312	333	+	3450		vsiR460(-)	AUCCCUGAUCAAUUUCGUGACG	460	481	-	11165
vsiR691(+)	CACGGUGAAUGCAGAAGAACU	691	711	+	5373		vsiR676(-)	ACCGUGCUGUAGCAUUUCGCA	676	696	-	4085
vsiR692(+)	ACGGUGAAUGCAGAAGAACUAC	692	713	+	6432		vsiR676(-22)	CACCGUGCUGUAGCAUUUCGCA	676	697	-	3243
vsiR693(+)	CGGUGAAUGCAGAAGAACUAC	693	713	+	3138		vsiR699(-)	AGACUUUGUAGUUCUUCUGCAU	699	720	-	3757
vsiR968(+)	AGGAUGGCACUGUUAGAAAUC	968	988	+	4362		vsiR700(-)	GAGACUUUGUAGUUCUUCUGCA	700	721	-	2982
vsiR968(+22)	AGGAUGGCACUGUUAGAAAUCC	968	989	+	3470		vsiR852(-)	CAGAAACUAUUCGCUUGUGGAU	852	873	-	3486
vsiR969(+)	GGAUGGCACUGUUAGAAAUCC	969	989	+	3361		vsiR973(-)	AAUAGGAUUUCUAACAGUGCC	973	993	-	5386
vsiR975(+)	CACUGUUAGAAAUCCUAUUCC	975	995	+	4548		vsiR1027(-)	CAGUUCCAGAUCAUCAAUAUUG	1027	1048	-	3129
vsiR1875(+)	AUGGAUACUGUUACAUUAACA	1875	1895	+	3038		vsiR1063(-)	UUGCUGUAUAACUUGGCCCCA	1063	1083	-	3780
vsiR2158(+)	UACCGUGGGACAACUGAUAAAA	2158	2179	+	3323		vsiR1064(-)	AUUGCUGUAUAACUUGGCCCC	1064	1084	-	6955
vsiR2159(+)	ACCGUGGGACAACUGAUAAAAU	2159	2180	+	3661		vsiR1065(-22)	AGAUUGCUGUAUAACUUGGCCC	1065	1086	-	3493
vsiR2304(+)	AACAGAUAAUAGAGGAAGAACC	2304	2325	+	4097		vsiR1065(-)	GAUUGCUGUAUAACUUGGCCC	1065	1085	-	3266
vsiR2305(+)	ACAGAUAAUAGAGGAAGAACC	2305	2325	+	3966		vsiR1066(-)	AGAUUGCUGUAUAACUUGGCC	1066	1086	-	3315
vsiR2405(+)	ACAUACUGGAUUGUCAAGAACC	2405	2426	+	3100		vsiR1067(-)	CAGAUUGCUGUAUAACUUGGC	1067	1087	-	6106
vsiR2581(+)	ACUUCUGUGGUCUCACCUAGA	2581	2601	+	3039		vsiR1152(-)	UUACACCGAUCUUUGACAAAGU	1152	1173	-	3027
vsiR2611(+)	AACACGAUCGGAAAUGAAUAAG	2611	2632	+	3649		vsiR1153(-)	UUACACCGAUCUUUGACAAAG	1153	1173	-	3391
vsiR2617(+)	AUCGGAAAUGAAUAAGGAACU	2617	2637	+	3725		vsiR1269(-)	GUAUUAACUUUGAUGAGCGCCU	1269	1290	-	3622
vsiR2807(+)	AGAAAAAGCGUAGAUUUAGGC	2807	2827	+	4743		vsiR1270(-22)	AGUAUUAACUUUGAUGAGCGCC	1270	1291	-	3676
vsiR3377(+)	AAAAUGCGGACAGUGAUUAAC	3377	3397	+	3580		vsiR1270(-)	GUAUUAACUUUGAUGAGCGCC	1270	1290	-	9618
vsiR3378(+)	AAAUGCGGACAGUGAUUAACAC	3378	3399	+	3434		vsiR2555(-)	CGCUGGAUCGACAUGAUUAAG	2555	2575	-	5361
vsiR3379(+)	AAUGCGGACAGUGAUUAACAC	3379	3399	+	2959		vsiR2555(-22)	UCGCUGGAUCGACAUGAUUAAG	2555	2576	-	7452
vsiR3486(+)	AACCAUUGACACUAAGUACUG	3486	3506	+	4302		vsiR2602(-)	UUCCGAUCGUGUUGUCAUGGCU	2602	2623	-	3364
vsiR3512(+)	AACCUGACUAUAGAUUUUGAUA	3512	3533	+	3147		vsiR2603(-22)	UUUCCGAUCGUGUUGUCAUGGC	2603	2624	-	5900
vsiR3549(+)	CAGCGGAUACAUUUAGUAAUG	3549	3569	+	3368		vsiR2603(-)	UUCCGAUCGUGUUGUCAUGGC	2603	2623	-	3703
vsiR3550(+)	AGCGGAUACAUUUAGUAAUGAC	3550	3571	+	4404		vsiR2751(-)	UGAACACACGCCAUAUUGCUG	2751	2771	-	3334
vsiR4318(+)	AAGAACAAUGAAGCAGAACACC	4318	4339	+	4505		vsiR2752(-)	UCUGAACACACGCCAUAUUGCU	2752	2773	-	2968
vsiR4540(+)	AAGAGUUGGAAGGAACAAGCC	4540	4560	+	5539		vsiR3399(-)	AUGGCACAUUCUGUUCGAUUG	3399	3419	-	3611
vsiR4541(+)	AGAGUUGGAAGGAACAAGCCU	4541	4561	+	5531		vsiR3412(-)	AUUGACUGUUGGGAAUGGCACA	3412	3433	-	3238
vsiR4607(+)	AUUCCAGCGAUGAUCGCCACU	4607	4627	+	3922		vsiR4362(-)	ACGAAGCAUUUCUUACUGGAUG	4362	4383	-	4561
vsiR5640(+)	AGAAUUUCGGAACUGCAUACA	5640	5660	+	3819		vsiR4759(-)	UCAAACUUUACUAGAUCGGCC	4759	4779	-	4501
vsiR5640(+22)	AGAAUUUCGGAACUGCAUACAC	5640	5661	+	3198		vsiR5017(-)	CCAUAGCAACUUGUAGGGCUG	5017	5037	-	4416
vsiR6470(+)	AGCACAUGUAUCGUAUCGGAGA	6470	6491	+	3279		vsiR5018(-)	UCCAUAGCAACUUGUAGGGCU	5018	5038	-	5250
vsiR6516(+)	ACGGAGAUUUCUGGAAACACU	6516	6536	+	4727		vsiR5018(-22)	UUCCAUAGCAACUUGUAGGGCU	5018	5039	-	6681
vsiR7174(+)	AACGGACGAGGAUGAAAUAUUC	7174	7195	+	3020		vsiR5019(-)	UUCCAUAGCAACUUGUAGGGC	5019	5039	-	3069
vsiR7381(+)	AAUGUUAAAUAAGACUCGGACU	7381	7402	+	3363		vsiR5329(-)	CAUCAAUUCUGAAGGAUCUUGA	5329	5350	-	2956
vsiR7395(+)	CUCGGACUUUUACAGCAGCACC	7395	7416	+	3403		vsiR6718(-)	AAUGAGAUUUGGGUUGUAAUGC	6718	6739	-	3442
vsiR7396(+)	UCGGACUUUUACAGCAGCACC	7396	7416	+	3051		vsiR7454(-)	GUAGAAUUGGUUGUUGAAAUC	7454	7474	-	5678
vsiR7417(+)	AUUAGAAACUUUACUUGGUGGC	7417	7438	+	3425		vsiR7454(-22)	AGUAGAAUUGGUUGUUGAAAUC	7454	7475	-	2958
vsiR7591(+)	GUUCGACAGCUCUUUGACACC	7591	7611	+	3155		vsiR7490(-)	UAUUCCAACUGUCCAAGGACC	7490	7510	-	5816
vsiR7772(+)	CAGCCGUCAACAGUUGUAGAC	7772	7792	+	4165		vsiR7490(-22)	UUAUUCCAACUGUCCAAGGACC	7490	7511	-	3810
vsiR8255(+)	GCACCAUAUAUCGCUGAAACUG	8255	8276	+	3124		vsiR7636(-)	UUCCAUGAAUUGUAAUCGAAUG	7636	7657	-	4451
vsiR8434(+)	AAGUGGAUCUGGAACAACGCC	8434	8454	+	3382		vsiR7769(-)	UACAACUGUUGACGGCUGCCC	7769	7789	-	3340
vsiR8469(+)	GUGGAACAGGAACAAGAACACC	8469	8490	+	3464		vsiR7946(-)	UAGGUUUCCAAAGUGAUUUUG	7946	7966	-	4324
vsiR8679(+)	CAAUGUCGAAGAAAAUGCGCC	8679	8699	+	3344		vsiR8004(-)	ACAUGAACCAUAACUCUGACU	8004	8024	-	3456
vsiR8683(+)	GUCGAAGAAAAUGCGCCUGCC	8683	8703	+	3094		vsiR9058(-)	UGGCAUGUAUCGCUCUGUAGAG	9058	9079	-	3127
vsiR9230(+)	UUCGGUCUGGACGGAAAUGUC	9230	9250	+	3525		vsiR9060(-)	CUUGGCAUGUAUCGCUCUGUAG	9060	9081	-	3363
vsiR9240(+)	ACGGAAAUGUCGGCGAGACUC	9240	9260	+	4387		vsiR9422(-)	AUAGUAAAUACGAGGUAGAACC	9422	9443	-	3348
vsiR9450(+)	AUAUGUACUUUUAGCGUGAACC	9450	9471	+	3338		vsiR9423(-)	AUAGUAAAUACGAGGUAGAAC	9423	9443	-	3257
