# Supplementary material for: Characterization of Small Interfering RNAs Derived from Sugarcane Mosaic Virus in Infected Maize Plants by Deep Sequencing
Source: PLoS One. 2014 May 12;9(5):e97013. doi: 10.1371/journal.pone.0097013 (PMC4018358; doi:10.1371/journal.pone.0097013)
Supplement: Table S4 — Predicted maize mRNA targets of the selected vsiRNAs. (XLS) [file pone.0097013.s004.xls]

## Sheet: Sheet1
Table S4. Maize predicted mRNA targets of the selected vsiRNAs.
vsiRNA ID	vsiRNA sequence	Target ID	Target description	Alignment position	Score*	GO analysis
vsiR157(+)	CUCUUGGACUCACGUGACAUAC	GRMZM2G403111_T01	hypothetical protein	786	184
vsiR158(+)	UCUUGGACUCACGUGACAUACA	AC195352.3_FGT001	hypothetical protein	226	184
		GRMZM2G174147_T01	hypothetical protein	284	180
vsiR312(+)	CUAGUGCUGAGUUUAUUGAACC	GRMZM2G063868_T01	hypothetical protein	1107	183
vsiR692(+)	ACGGUGAAUGCAGAAGAACUAC	GRMZM2G020151_T02	hypothetical protein	1635	180
vsiR693(+)	CGGUGAAUGCAGAAGAACUAC	GRMZM5G886561_T01	nudix type motif protein 22	489	182	catalytic activity
		GRMZM5G886561_T02	nudix type motif protein 22	489	182	catalytic activity
vsiR2304(+)	AACAGAUAAUAGAGGAAGAACC	AC188752.3_FGT008	hypothetical protein	271	188
		AC192606.3_FGT003	hypothetical protein	823	188
		GRMZM2G442675_T01	unknown protein	242	184
		AC206780.3_FGT004	hypothetical protein	1066	183
		GRMZM2G325633_T01	hypothetical protein	1387	183
		GRMZM2G106042_T01	hypothetical protein	1114	180
		GRMZM2G106042_T02	hypothetical protein	1293	180
		GRMZM2G106042_T03	hypothetical protein	1273	180
		GRMZM2G106042_T04	hypothetical protein	1278	180
		GRMZM2G106042_T05	hypothetical protein	1258	180
vsiR2305(+)	ACAGAUAAUAGAGGAAGAACC	GRMZM2G118957_T04	hypothetical protein	816	183	binding
		AC188752.3_FGT008	hypothetical protein	271	183
		AC192606.3_FGT003	hypothetical protein	823	183
		AC202872.3_FGT001	hypothetical protein	444	181
vsiR2405(+)	ACAUACUGGAUUGUCAAGAACC	GRMZM2G135733_T01	60S ribosomal protein L7a	636	182
vsiR2581(+)	ACUUCUGUGGUCUCACCUAGA	GRMZM2G342058_T01	cytokinin inducible protease1	417	187	metabolic process
		GRMZM2G482263_T01	hypothetical protein	565	187
		GRMZM2G009443_T01	cytokinin inducible protease1	3270	187	catalytic activity
vsiR3378(+)	AAAUGCGGACAGUGAUUAACAC	GRMZM2G113888_T01	hypothetical protein	1981	184
vsiR3512(+)	AACCUGACUAUAGAUUUUGAUA	GRMZM2G364563_T01	transposable element	326	184
vsiR4318(+)	AAGAACAAUGAAGCAGAACACC	GRMZM2G460078_T01	putative AMP-dependent synthetase and ligase superfamily protein	718	186	metabolic process
		GRMZM2G460078_T02	putative AMP-dependent synthetase and ligase superfamily protein	622	186	metabolic process
		GRMZM2G460078_T03	putative AMP-dependent synthetase and ligase superfamily protein	622	186	metabolic process
		GRMZM2G084547_T02	peptidyl-prolyl cis-trans isomerase 1	921	184	cell part,membrane,cell
		GRMZM2G076204_T02	hypothetical protein	165	183
		GRMZM2G153119_T01	putative cytochrome P450 superfamily protein	2405	181	metabolic process
		GRMZM2G153119_T02	putative cytochrome P450 superfamily protein	2141	181	metabolic process
		GRMZM2G015793_T01	hypothetical protein	1789	180	catalytic activity
		AC230018.2_FGT008	hypothetical protein	365	180
		GRMZM2G109448_T01	histone H2A	885	180	organelle,cell part,membrane-enclosed lumen,cell,organelle part
vsiR4540(+)	AAGAGUUGGAAGGAACAAGCC	GRMZM2G128319_T01	putative protein kinase superfamily protein	1817	180	catalytic activity
vsiR4607(+)	AUUCCAGCGAUGAUCGCCACU	GRMZM2G172411_T01	transposable element	2322	183
		GRMZM2G063488_T01	transposable element	189	183
vsiR6516(+)	ACGGAGAUUUCUGGAAACACU	GRMZM2G420108_T02	hypothetical protein	38	182
vsiR7174(+)	AACGGACGAGGAUGAAAUAUUC	GRMZM2G537083_T01	pseudogene	1	183
vsiR7395(+)	CUCGGACUUUUACAGCAGCACC	GRMZM2G078876_T01	putative bifunctional inhibitor/LTP/seed storage protein family	999	183
		GRMZM2G078876_T02	putative bifunctional inhibitor/LTP/seed storage protein family	913	183
		GRMZM2G119642_T01	hypothetical protein	761	183
		GRMZM2G069389_T01	uncharacterized protein	728	180
		GRMZM2G069389_T02	uncharacterized protein	593	180
		GRMZM2G069389_T05	uncharacterized protein	465	180
vsiR7417(+)	AUUAGAAACUUUACUUGGUGGC	GRMZM2G165298_T01	putative RNA recognition motif containing family protein	1322	184
		AF466202.2_FGT007	putative aldose reductase-related protein	1724	184
		GRMZM2G062084_T01	hypothetical protein	857	180	cellular process
		GRMZM2G062084_T02	hypothetical protein	856	180	cellular process
		GRMZM2G155357_T02	hypothetical protein	1296	180	catalytic activity
vsiR7591(+)	GUUCGACAGCUCUUUGACACC	GRMZM2G093858_T01	putative protein kinase superfamily protein	671	187	catalytic activity
		GRMZM2G093858_T02	putative protein kinase superfamily protein	838	187	catalytic activity
vsiR7772(+)	CAGCCGUCAACAGUUGUAGAC	GRMZM2G101903_T01	putative gag-pol polyprotein	136	183
		GRMZM5G819079_T01	transposable element	146	183	metabolic process
		GRMZM5G819079_T02	transposable element	146	183	metabolic process
		GRMZM5G819079_T03	transposable element	146	183	metabolic process
		GRMZM5G819079_T04	transposable element	146	183	metabolic process
		GRMZM5G885552_T01	transposable element	159	183
		GRMZM5G885552_T02	transposable element	159	183
vsiR8255(+)	GCACCAUAUAUCGCUGAAACUG	GRMZM2G009661_T01	hypothetical protein	2174	184	organelle,cell part,membrane-enclosed lumen,cell,organelle part
		GRMZM2G009661_T02	hypothetical protein	2179	184	organelle,cell part,membrane-enclosed lumen,cell,organelle part
vsiR8469(+)	GUGGAACAGGAACAAGAACACC	GRMZM2G081848_T02	integral membrane protein like protein	1539	192	organelle,cell part,cell
		GRMZM2G081848_T03	integral membrane protein like protein	1557	192	organelle,cell part,cell
		GRMZM2G081848_T04	integral membrane protein like protein	1560	192	organelle,cell part,cell
		GRMZM2G081848_T05	integral membrane protein like protein	1560	192	organelle,cell part,cell
		AC188727.3_FGT003	hypothetical protein	1360	180
		GRMZM2G053210_T01	putative RING zinc finger domain superfamily protein isoform 1	1344	180	cell part,cell
		AC189783.3_FGT004	hypothetical protein	130	180
		GRMZM2G086045_T01	hypothetical protein	698	180
		GRMZM2G179259_T01	hypothetical protein	699	180
		GRMZM2G145437_T01	hypothetical protein	1617	180
		AC184775.2_FGT002	hypothetical protein	787	180
		GRMZM2G343937_T01	hypothetical protein	615	180	binding
		GRMZM2G471048_T01	protease inhibitor/seed storage/LTP family protein precursor	296	180
		AC212668.2_FGT005	hypothetical protein	328	180
vsiR8679(+)	CAAUGUCGAAGAAAAUGCGCC	GRMZM2G086093_T01	hypothetical protein	735	182	binding
		GRMZM2G086093_T02	hypothetical protein	735	182	binding
		GRMZM2G086093_T03	hypothetical protein	508	182	binding
vsiR9230(+)	UUCGGUCUGGACGGAAAUGUC	AC193964.2_FGT003	transposable element	47	187
vsiR9450(+)	AUAUGUACUUUUAGCGUGAACC	GRMZM2G062412_T01	ATPase isoform 2	927	184	binding
		GRMZM2G062412_T02	ATPase isoform 2	962	184	binding
		GRMZM2G062412_T03	ATPase isoform 2	1096	184	binding
		GRMZM2G062412_T04	ATPase isoform 2	1219	184	binding
		GRMZM2G062412_T05	ATPase isoform 2	1225	184	binding
		GRMZM2G392366_T01	ATPase isoform 2	414	180
		GRMZM2G164649_T02	ATPase isoform 2	929	180	binding
		GRMZM2G164649_T03	ATPase isoform 2	1045	180	binding
		GRMZM2G164649_T04	ATPase isoform 2	1054	180	binding
vsiR109(-)	GUUGAGAGAGAAGAAUCAGAGA	GRMZM2G580389_T01	hypothetical protein	1044	183
		GRMZM5G846082_T01	putative HLH DNA-binding domain superfamily protein	395	180	organelle,cell part, cell
		GRMZM2G154014_T01	putative protein kinase superfamily protein	533	180
		GRMZM2G018970_T01	transposable element	203	180	binding
		GRMZM2G160391_T01	putative protein kinase superfamily protein	533	180
		GRMZM2G327655_T01	nucleotide binding protein	116	180	cell part,macromolecular complex,cell
		GRMZM2G327655_T02	nucleotide binding protein	116	180	cell part,macromolecular complex,cell
vsiR183(-)	CGUUGUUGACAUCUGGUUGCC	GRMZM5G882821_T01	lipase precursor	258	182	metabolic process
		GRMZM5G882821_T02	lipase precursor	404	182	metabolic process
		GRMZM5G882821_T03	lipase precursor	258	182	metabolic process
		GRMZM5G882821_T04	lipase precursor	404	182	metabolic process
		GRMZM5G882821_T05	lipase precursor	404	182	metabolic process
		GRMZM5G882821_T06	lipase precursor	697	182	metabolic process
vsiR676(-)	CACCGUGCUGUAGCAUUUCGCA	GRMZM2G128564_T01	transferase	1410	180	catalytic activity
		GRMZM2G128564_T02	transferase	878	180	catalytic activity
vsiR699(-)	AGACUUUGUAGUUCUUCUGCAU	GRMZM2G704239_T01	hypothetical protein	266	184
		GRMZM5G892361_T01	hypothetical protein	915	183
		GRMZM5G892361_T02	hypothetical protein	1011	183
		GRMZM2G035153_T01	hypothetical protein	1025	183
		GRMZM5G832989_T01	hypothetical protein	1515	183	cell part,membrane,cell
		GRMZM5G832989_T02	hypothetical protein	1509	183	cell part,membrane,cell
		GRMZM2G151430_T01	hypothetical protein	66	181
		GRMZM2G577454_T01	hypothetical protein	303	180
		GRMZM5G887063_T01	putative serine protein kinase PrkA	144	180
		GRMZM2G440695_T01	hypothetical protein	2821	180
		GRMZM2G146168_T01	putative protein kinase superfamily protein	285	180
vsiR700(-)	GAGACUUUGUAGUUCUUCUGCA	GRMZM2G151430_T01	transposable element	67	186
		GRMZM2G367857_T01	hypothetical protein	882	183	cellular process,metabolic process
		GRMZM2G422932_T01	hypothetical protein	603	183
		GRMZM2G409044_T01	hypothetical protein	687	183	binding
		GRMZM2G134934_T01	transposable element	41	180
vsiR1027(-)	CAGUUCCAGAUCAUCAAUAUUG	GRMZM2G109843_T01	putative protein kinase superfamily protein	2197	184	catalytic activity
		GRMZM2G109843_T02	putative protein kinase superfamily protein	2352	184	catalytic activity
		GRMZM2G137820_T02	hypothetical protein	1449	180
		GRMZM2G700386_T01	hypothetical protein	294	180	catalytic activity
		GRMZM2G108892_T01	myb-like DNA-binding domain, SHAQKYF class family protein	956	180	binding
vsiR3399(-)	AUGGCACAUUCUGUUCGAUUG	GRMZM2G324165_T01	transposable element	1552	180
vsiR3412(-)	AUUGACUGUUGGGAAUGGCACA	GRMZM2G081663_T01	hypothetical protein	436	186
		GRMZM2G104047_T01	hypothetical protein	3744	180
		GRMZM2G038162_T01	KHG/KDPG aldolase	797	180	metabolic process
		GRMZM2G038162_T02	KHG/KDPG aldolase	825	180	metabolic process
		GRMZM2G038162_T03	KHG/KDPG aldolase	857	180	metabolic process
		GRMZM5G800734_T02	ankyrin repeat domain-containing protein 2	1041	180	cell part,membrane,cell
vsiR5017(-)	CCAUAGCAACUUGUAGGGCUG	GRMZM2G082257_T01	YGL010w-like protein	890	183
		GRMZM2G082257_T03	YGL010w-like protein	864	183
vsiR5018(-)	UUCCAUAGCAACUUGUAGGGCU	GRMZM2G021088_T01	transposable element	467	182
		GRMZM2G021088_T02	transposable element	507	182
vsiR5019(-)	UUCCAUAGCAACUUGUAGGGC	GRMZM2G021088_T01	transposable element	468	182
		GRMZM2G021088_T02	transposable element	508	182
vsiR5329(-)	CAUCAAUUCUGAAGGAUCUUGA	GRMZM2G171428_T02	putative WRKY DNA-binding domain superfamily protein	1667	183	binding
		GRMZM2G136113_T02	hypothetical protein	963	183	organelle,cell part,cell
		GRMZM2G357919_T01	putative wall-associated receptor protein kinase family protein	619	180	catalytic activity
vsiR6718(-)	AAUGAGAUUUGGGUUGUAAUGC	GRMZM2G026020_T01	hypothetical protein	509	184
vsiR7454(-)	GUAGAAUUGGUUGUUGAAAUC	GRMZM2G304274_T01	putative trehalose phosphatase/synthase family protein	2791	183	metabolic process
		GRMZM2G123277_T01	putative trehalose phosphatase/synthase family protein	2845	183	metabolic process
		GRMZM2G118462_T01	putative trehalose phosphatase/synthase family protein	2975	183	metabolic process
vsiR7454(-)	AGUAGAAUUGGUUGUUGAAAUC	GRMZM2G304274_T01	putative trehalose phosphatase/synthase family protein	2791	188	metabolic process
		GRMZM2G123277_T01	putative trehalose phosphatase/synthase family protein	2845	188	metabolic process
		GRMZM2G072886_T01	lo1 pI allergen-like protein	997	180	reproduction
		GRMZM2G072886_T02	lo1 pI allergen-like protein	996	180	reproduction
		GRMZM2G020852_T01	beta-expansin 1	877	180	reproduction
		GRMZM2G146551_T01	hypothetical protein	691	180	reproduction
		GRMZM2G146551_T02	beta-expansin 1	877	180	reproduction
		GRMZM2G181202_T01	hypothetical protein	877	180
		GRMZM2G181202_T02	hypothetical protein	691	180
		GRMZM5G856762_T01	pseudogene	52	180
vsiR7490(-)	UUAUUCCAACUGUCCAAGGACC	GRMZM2G060357_T01	ascorbate-specific transmembrane electron transporter 1	486	183	membrane part, membrane
		GRMZM2G060357_T02	ascorbate-specific transmembrane electron transporter 1	456	183	membrane part, membrane
		GRMZM2G066885_T01	ascorbate-specific transmembrane electron transporter 2	579	183	membrane part, membrane
		GRMZM2G066885_T02	ascorbate-specific transmembrane electron transporter 2	557	183	membrane part, membrane
		GRMZM2G066885_T03	ascorbate-specific transmembrane electron transporter 2	188	183	membrane part, membrane
vsiR7636(-)	UUCCAUGAAUUGUAAUCGAAUG	GRMZM2G559103_T01	pseudogene	480	184
		GRMZM2G132653_T01	hypothetical protein	1333	180
		GRMZM2G132653_T02	hypothetical protein	1333	180
		GRMZM2G132653_T04	hypothetical protein	1219	180
		GRMZM2G007229_T01	hypothetical protein	795	180
vsiR9058(-)	UGGCAUGUAUCGCUCUGUAGAG	GRMZM2G028535_T01	delta 1-pyrroline-5-carboxylate synthetase isoform 1	2602	186	metabolic process
		GRMZM2G028535_T02	delta 1-pyrroline-5-carboxylate synthetase isoform 1	2602	186	metabolic process
		GRMZM5G897224_T01	hypothetical protein	262	184	cell part, cell
		GRMZM2G062524_T01	putative protein kinase superfamily protein	3054	180
		GRMZM2G062524_T02	putative protein kinase superfamily protein	3054	180
vsiR9060(-)	CUUGGCAUGUAUCGCUCUGUAG	GRMZM2G081102_T01	60S ribosomal protein L13	591	183	organelle,cell part,macromolecular complex,cell
		GRMZM2G081102_T02	60S ribosomal protein L13	591	183	organelle,cell part,macromolecular complex,cell
		GRMZM2G081102_T03	60S ribosomal protein L13	586	183	organelle,cell part,macromolecular complex,cell
*Score: The predicted targets whose scores were less than 180 were not shown.
