# Supplementary material for: Characterization of Small Interfering RNAs Derived from Sugarcane Mosaic Virus in Infected Maize Plants by Deep Sequencing
Source: PLoS One. 2014 May 12;9(5):e97013. doi: 10.1371/journal.pone.0097013 (PMC4018358; doi:10.1371/journal.pone.0097013)
Supplement: Table S5 — The primers used for qRT-PCR amplification for predicted target transcripts. (XLS) [file pone.0097013.s005.xls]

## Sheet: Sheet1
		Table S5. The primers used for qRT-PCR amplification for predicted target transcripts.
	vsiRNA ID	vsiRNA sequence	Target name	Target ID	score	Primer name	Primer sequence (from 5ʹ to 3ʹ)
	vsiR693(+)	ACGGUGAAUGCAGAAGAACUAC	T693 (+)	GRMZM5G886561_T01	182	T693 (+)-F	TCTGCTCCGTTGATACTTGAA
				GRMZM5G886561_T02	182	T693 (+)-R	TCTACTACCTGCTGGTGAATG
	vsiR2304(+)	AACAGAUAAUAGAGGAAGAACC	T2304 (+)-1	AC188752.3_FGT008	188	T2304 (+)-1-F	CCAGTTACCAACCAGGGGACA
						T2304 (+)-1-R	TGAAACATGGACGAATGACGAG
			T2304 (+)-2	AC192606.3_FGT003	188	T2304 (+)-2-F	TGCTGTTCCTGCTACTCCTTGC
						T2304 (+)-2-R	AATCCCTTGAACCACCACCCA
	vsiR2807(+)	AGAAAAAGCGUAGAUUUAGGC	T2807 (+)	GRMZM2G054247_T04	179	T2807 (+)-F	CACCTACTGGCAGTCTGATGG
						T2807 (+)-R	CTTGCTCGGCGTGTAACTCT
	vsiR4318(+)	AAGAACAAUGAAGCAGAACACC	T4318 (+)	GRMZM2G460078_T01	186	T4318 (+)-F1	GGCTCAGCAGATAGTGTCCGTG
				GRMZM2G460078_T02	186	T4318 (+)-R1	TCTTGCATCCCATTTGGTGTC
				GRMZM2G460078_T03	186
	vsiR6516(+)	ACGGAGAUUUCUGGAAACACU	T6516 (+)	GRMZM2G420108_T02	182	T6516 (+)-F	GCAAACGCTCTGTCATCAC
						T6516 (+)-R	CAACCGCCTGGAATGGAA
	vsiR7591(+)	GUUCGACAGCUCUUUGACACC	T7591 (+)	GRMZM2G093858_T01	187	T7591 (+)-F	CTGGCTGTCAAAGTGCTGTCG
				GRMZM2G093858_T02	187	T7591 (+)-R	GCAGTCGCCCAAGGAGTAAGA
	vsiR8469(+)	GUGGAACAGGAACAAGAACACC	T8469 (+)	GRMZM2G081848_T02	192	T8469 (+)-F	CAGCTTGGTAGGCAGATACTAC
				GRMZM2G081848_T03	192	T8469 (+)-R	TATACTGTGGAGTGGATGGAAC
				GRMZM2G081848_T04	192
				GRMZM2G081848_T05	192
	vsiR973(-)	AAUAGGAUUUCUAACAGUGCC	T973 (-)	GRMZM2G065341_T01	179	T973 (-)-F	GTGTAGTCTCCATAAGCAAGGTT
						T973 (-)-R	ACTGTTGTCTTCTGGCATTGA
