# Supplementary material for: Characterization of Small Interfering RNAs Derived from Sugarcane Mosaic Virus in Infected Maize Plants by Deep Sequencing
Source: PLoS One. 2014 May 12;9(5):e97013. doi: 10.1371/journal.pone.0097013 (PMC4018358; doi:10.1371/journal.pone.0097013)
Supplement: Table S6 — The primers used for qRT-PCR of ZmDCLs and ZmAGO2 mRNAs. (XLS) [file pone.0097013.s006.xls]

## Sheet: Sheet1
Table S6. The primers used for qRT-PCR of ZmDCLs and ZmAGO2 mRNAs.
Gene name	Gene ID	Primer name	Primer sequence (from 5ʹ to 3ʹ)
ZmDCL1	GRMZM2G040762_T01	ZmDCL1-F	TGGTTGATGGCATACAGATTGG
		ZmDCL1-R	CAAGCAGATGTCGTTCAGAGTC
ZmDCL2	GRMZM2G301405_T01	ZmDCL2-F	CCAGTTCCGTGCTCCGTGAT
		ZmDCL2-R	CAGTAAAAGTAGGGTAGCGTGCC
ZmDCL3a	AC194839.3_FGT008	ZmDCL3a-F	GGCGTGCGGATAAGAAGAG
		ZmDCL3a-R	GACTGATTTGGCGGTGACAT
ZmDCL3b	GRMZM2G413853_T01	ZmDCL3b-F	CTTGCGTTGCCACCTTATCG
		ZmDCL3b-R	TGTCCTTGTGCTATCAGTTGTTCA
ZmDCL4	GRMZM2G160473_T01	ZmDCL4-F	TCGGAACTGATAGGCTATGATGAA
		ZmDCL4-R	CCTCTAGGTAGGCAACCATTCT
ZmAGO2	GRMZM2G007791_T01	ZmAGO2-F1	CTTACCTGCCAGCCAGATGACCTT
		ZmAGO2-R1	TGTCCTTGCTCTTGCTCAAATCCA
