# Supplementary material for: Characterization of Small Interfering RNAs Derived from Sugarcane Mosaic Virus in Infected Maize Plants by Deep Sequencing
Source: PLoS One. 2014 May 12;9(5):e97013. doi: 10.1371/journal.pone.0097013 (PMC4018358; doi:10.1371/journal.pone.0097013)
Supplement: Table S7 — The probes used for Northern blotting of vsiRNAs. (XLS) [file pone.0097013.s007.xls]

## Sheet: Sheet1
Table S7. The probes used for Northern blotting of vsiRNAs.
vsiRNA sequence	Probe name	Probe sequence
CUCUUGGACUCACGUGACAUAC	157(+)	GTATGTCACGTGAGTCCAAGA
UCUUGGACUCACGUGACAUACA
CACGGUGAAUGCAGAAGAACU	693(+)	AGTTCTTCTGCATTCACCG
ACGGUGAAUGCAGAAGAACUAC
CGGUGAAUGCAGAAGAACUAC
AGGAUGGCACUGUUAGAAAUCC	969(+)	GATTTCTAACAGTGCCATCC
AGGAUGGCACUGUUAGAAAUC
GGAUGGCACUGUUAGAAAUCC
AGAAAAAGCGUAGAUUUAGGC	2807(+)	GCCTAAATCTACGCTTTTTCT
AAGAGUUGGAAGGAACAAGCC	4541(+)	GGCTTGTTCCTTCCAACTCT
AGAGUUGGAAGGAACAAGCCU
ACGGAGAUUUCUGGAAACACU	6516(+)	AGTGTTTCCAGAAATCTCCGT
GUUGAGAGAGAAGAAUCAGAGA	109(-)	TCTCTGATTCTTCTCTCTCAAC
AUCCCUGAUCAAUUUCGUGACG	460(-)	CGTCACGAAATTGATCAGGGAT
AAUAGGAUUUCUAACAGUGCC	973(-)	GGCACTGTTAGAAATCCTATT
UUGCUGUAUAACUUGGCCCCA	1065(-)	GCCAAGTTATACAGCAAT
AUUGCUGUAUAACUUGGCCCC
GAUUGCUGUAUAACUUGGCCC
AGAUUGCUGUAUAACUUGGCCC
AGAUUGCUGUAUAACUUGGCC
CAGAUUGCUGUAUAACUUGGC
GUAUUAACUUUGAUGAGCGCCU	1269(-)	GGCGCTCATCAAAGTTAATAC
GUAUUAACUUUGAUGAGCGCC
AGUAUUAACUUUGAUGAGCGCC
CCAUAGCAACUUGUAGGGCUG	5017(-)	GCCCTACAAGTTGCTATGG
UUCCAUAGCAACUUGUAGGGCU
UCCAUAGCAACUUGUAGGGCU
UUCCAUAGCAACUUGUAGGGC
